# Supplementary material for: Optimizing gene prioritization for clinical diagnosis of metabolic genetic disorders
Source: PLoS One. 2025 Aug 29;20(8):e0331038. doi: 10.1371/journal.pone.0331038 (PMC12396656; doi:10.1371/journal.pone.0331038)
Supplement: S1 Table — (XLSX) [file pone.0331038.s001.xlsx]

## Sheet: S1 Table
Cytogenetic location	Genomic coordinates (From NCBI/GRCh38)	Gene/Locus	Gene/Locus name	Gene/Locus MIM number	Approved Symbol	Entrez Gene ID	Phenotype	Phenotype MIM number	Inheritance	ORPHAcode	Prevalence	Category	Subcategory	Number of phenotypes	Number of Genetic Testing Registry	Total Variants	Pathogenic Variants
1p36.22	1:11785723-11805964	MTHFR	Methylenetetrahydrofolate reductase	607093	MTHFR	4524	Homocystinuria due to MTHFR deficiency	236250	Autosomal recessive	395	Unknown	Disorders of vitamin and cofactor metabolism	Disorders of folate metabolism	1	191	940	147
1p36.12	1:21508984-21578410	ALPL, HOPS, TNSALP, HPPA, HPPO, HPPI, HPPC	Alkaline phosphatase, liver/bone/kidney	171760	ALPL	249	Hypophosphatasia, adult; Odontohypophosphatasia	146300	Autosomal dominant; Autosomal recessive	247676, 247685	Unknown	Disorders of vitamin and cofactor metabolism	Disorders of pyridoxine metabolism	3	207	1246	224
							Hypophosphatasia, childhood	241510	Autosomal recessive	247667	Unknown	Disorders of vitamin and cofactor metabolism	Disorders of pyridoxine metabolism
							Hypophosphatasia, infantile	241500	Autosomal recessive	247623, 247651	Unknown	Disorders of vitamin and cofactor metabolism	Disorders of pyridoxine metabolism
1p36.11	1:23801885-23825429	HMGCL	3-hydroxy-3-methylglutaryl-Coenzyme A lyase	613898	HMGCL	3155	HMG-CoA lyase deficiency	246450	Autosomal recessive	20	Unknown	Disorders of fatty acid and ketone body metabolism	Disorders of ketone body metabolism	1	138	532	69
1p35.3	1:29167696-29230934	MECR, NRBF1, DYTOABG	Mitochondrial trans-2-enoyl-CoA reductase	608205	MECR	51102	Dystonia, childhood-onset, with optic atrophy and basal ganglia abnormalities	617282	Autosomal recessive	508093	<1 / 1 000 000	Disorders of lipid metabolism	Disorders of fatty acyl synthesis, elongation, and recycling	1	43	317	32
1p34.1	1:43996483-44031462	SLC6A9, GLYT1, GCENSG	Solute carrier family 6 (neurotransmitter transporter, glycine), member 9	601019	SLC6A9	6536	Glycine encephalopathy with normal serum glycine	617301	Autosomal recessive	289863	<1 / 1 000 000	Neurotransmitter disorders	Glycine neurotransmitter disorders	1	31	318	14
1p34.1	1:45500300-45513382	MMACHC	Metabolism of cobalamin associated C	609831	MMACHC	25974	Methylmalonic aciduria and homocystinuria, cblC type	277400	Autosomal recessive	79282	Unknown	Disorders of vitamin and cofactor metabolism	Disorders of cobalamin metabolism	1	186	623	124
1p34.1	1:45511051-45522890	PRDX1, PRXI, PAGA, NKEFA	Peroxiredoxin 1	176763	PRDX1	5052	Methylmalonic aciduria and homocystinuria, cblC type, digenic	277400	Autosomal recessive	26, 79282	Unknown	Disorders of vitamin and cofactor metabolism	Disorders of cobalamin metabolism	1	21	74	8
1p31.1	1:70411268-70439851	CTH	Cystathionine gamma-lyase	607657	CTH	1491	Cystathioninuria	219500	Autosomal recessive	212	1-9 / 100 000	Disorders of amino acid metabolism	Disorders of the metabolism of sulfur-containing amino acids and hydrogen sulfide	1	25	114	22
1p31.1	1:75724709-75763679	ACADM, MCAD	Acyl-Coenzyme A dehydrogenase, C-4 to C-12 straight chain	607008	ACADM	34	Acyl-CoA dehydrogenase, medium chain, deficiency of	201450	Autosomal recessive	42	1-9 / 100 000	Disorders of fatty acid and ketone body metabolism	Disorders of mitochondrial fatty acid oxidation	1	205	929	223
1p21.2	1:99849258-99924023	AGL, GDE	Amylo-1,6-glucosidase, 4-alpha-glucanotransferase (glycogen debranching enzyme)	610860	AGL	178	Glycogen storage disease IIIa; Glycogen storage disease IIIb	232400	Autosomal recessive	366	Unknown	Disorders of carbohydrate metabolism	Disorders of glycogen metabolism	2	193	2705	350
1p21.2	1:100186919-100249834	DBT, BCATE2	Dihydrolipoamide branched chain transacylase (E2 component of branched chain keto acid dehydrogenase complex)	248610	DBT	1629	Maple syrup urine disease, type II	248600	Autosomal recessive	268145, 268162, 268173	1-9 / 1 000 000	Disorders of amino acid metabolism	Disorders of branched-chain amino acid metabolism	1	121	821	103
1p12	1:119711934-119744215	PHGDH, NLS1, PHGDHD	Phosphoglycerate dehydrogenase	606879	PHGDH	26227	Phosphoglycerate dehydrogenase deficiency	601815	Autosomal recessive	79351	<1 / 1 000 000	Disorders of amino acid metabolism	Disorders of glycine and serine metabolism	1	133	855	81
1p12	1:119747996-119768932	HMGCS2	3-hydroxy-3-methylglutaryl-Coenzyme A synthase 2, mitochondrial	600234	HMGCS2	3158	HMG-CoA synthase-2 deficiency	605911	Autosomal recessive	35701	<1 / 1 000 000	Disorders of fatty acid and ketone body metabolism	Disorders of ketone body metabolism	1	71	318	36
1q21.3	1:151364304-151372705	SELENBP1, SP56, EHMTO	Selenium-binding protein 1	604188	SELENBP1	8991	Extraoral halitosis due to MTO deficiency	618148	Autosomal recessive	562538	-	Disorders of amino acid metabolism	Disorders of the metabolism of sulfur-containing amino acids and hydrogen sulfide	1	6	84	11
1q21.3	1:154983344-154993111	FLAD1, FADS, LSMFLAD	Flavin adenine dinucleotide synthetase 1	610595	FLAD1	80308	Lipid storage myopathy due to flavin adenine dinucleotide synthetase deficiency	255100	Autosomal recessive	394529, 394532	-	Disorders of vitamin and cofactor metabolism	Disorders of riboflavin metabolism	1	66	305	27
1q24.2	1:169463909-169485970	SLC19A2, THTR1, TRMA, THMD1	Solute carrier family 19 (thiamine transporter), member 2	603941	SLC19A2	10560	Thiamine-responsive megaloblastic anemia syndrome	249270	Autosomal recessive	49827	<1 / 1 000 000	Disorders of vitamin and cofactor metabolism	Disorders of thiamine metabolism	1	119	441	65
1q24.3	1:171090905-171117819	FMO3, TMAU	Flavin-containing monooxygenase 3	136132	FMO3	2328	Trimethylaminuria	602079	Autosomal recessive	468726	Unknown	Disorders of peptide and amine metabolism	Disorders of methylamine metabolism	1	37	268	76
1q41	1:219910445-219959098	SLC30A10, ZNT10, HMNDYT1	Solute carrier family 30 (zinc transporter), member 10	611146	SLC30A10	55532	Hypermanganesemia with dystonia 1	613280	Autosomal recessive	309854	<1 / 1 000 000	Disorders of trace elements and metals	Disorders of manganese metabolism	1	54	309	34
1q42.11	1:224183240-224193441	DEGS1, DES1, MLD, HLD18	Delta(4)-desaturase, sphingolipid, 1	615843	DEGS1	8560	Leukodystrophy, hypomyelinating, 18	618404	Autosomal recessive	-	-	Disorders of lipid metabolism	Disorders of sphingolipid synthesis and recycling	1	10	126	41
1q42.2	1:234373456-234385080	COA6, C1orf31, MC4DN13	Cytochrome c oxidase assembly factor 6	614772	COA6	388753	Mitochondrial complex IV deficiency, nuclear type 13	616501	Autosomal recessive	1561	-	Nuclear-encoded disorders of oxidative phosphorylation	Disorders of complex IV subunits and assembly factors	1	42	111	43
1q42.3	1:235327216-235344532	GGPS1, GGPPS1, MDHLO	Geranylgeranyl diphosphate synthase 1	606982	GGPS1	9453	Muscular dystrophy, congenital hearing loss, and ovarian insufficiency syndrome	619518	Autosomal recessive	-	-	Disorders of lipid metabolism	Disorders of sterol biosynthesis	1	11	79	47
1q43	1:236795281-236903981	MTR, HMAG	5-methyltetrahydrofolate-homocysteine methyltransferase 1	156570	MTR	4548	Homocystinuria-megaloblastic anemia, cblG complementation type	250940	Autosomal recessive	2170	<1 / 1 000 000	Disorders of amino acid metabolism	Disorders of the metabolism of sulfur-containing amino acids and hydrogen sulfide	1	95	1390	101
1q43	1:241497603-241519755	FH, HLRCC, MCUL1, FMRD	Fumarate hydratase	136850	FH	2271	Fumarase deficiency	606812	Autosomal recessive	24	<1 / 1 000 000	Disorders of energy substrate metabolism	Disorders of the Krebs cycle	2	274	2169	402
							Leiomyomatosis and renal cell cancer	150800	Autosomal dominant	523	Unknown	Disorders of energy substrate metabolism	Disorders of the Krebs cycle
1q44	1:244835306-244845063	COX20, FAM36A, MC4DN11	Cytochrome c oxidase assembly factor COX20	614698	COX20	116228	Mitochondrial complex IV deficiency, nuclear type 11	619054	Autosomal recessive	254905	-	Nuclear-encoded disorders of oxidative phosphorylation	Disorders of complex IV subunits and assembly factors	1	90	226	94
2p24.1	2:21001429-21044073	APOB, FLDB, LDLCQ4, FCHL2	Apolipoprotein B (including Ag(x) antigen)	107730	APOB	338	Hypercholesterolemia, familial, 2	144010	Autosomal dominant	391665	1-9 / 1 000 000	Disorders of lipoprotein metabolism	Hypercholesterolemias	1	116	3977	176
2p23.3	2:27199587-27212787	SLC5A6, SMVT, NERIB, SMVTD, COMNB	Solute carrier family 5 (sodium dependent vitamin transporter), member 6	604024	SLC5A6	8884	Sodium-dependent multivitamin transporter deficiency	618973	Autosomal recessive	-	-	Disorders of vitamin and cofactor metabolism	Disorders of biotin metabolism	1	6	126	22
2p23.3	2:27309492-27323097	MPV17, MTDPS6, CMT2EE	Mitochondrial inner membrane protein MPV17	137960	MPV17	4358	Mitochondrial DNA depletion syndrome 6 (hepatocerebral type)	256810	Autosomal recessive	255229	<1 / 1 000 000	Disorders of mitochondrial DNA maintenance and replication	Disorders of mitochondrial nucleotide pool maintenance	1	162	354	76
2p23.1	2:31334321-31414742	XDH, XAN1	Xanthine dehydrogenase (xanthine oxidase)	607633	XDH	7498	Xanthinuria, type I	278300	Autosomal recessive	93601	-	Disorders of nucleobase, nucleotide and nucleic acid metabolism	Disorders of purine metabolism	1	43	795	43
2p21	2:44275480-44322437	SLC3A1, ATR1, D2H, NBAT	Solute carrier family 3 (cystine, dibasic and neutral amino acid transporters), member 1	104614	SLC3A1	6519	Cystinuria	220100	Autosomal dominant; Autosomal recessive	93612	-	Disorders of amino acid metabolism	Disorders of amino acid transport	1	68	537	116
2p15	2:63588963-63607197	MDH1, DEE88, KAR	Malate dehydrogenase, soluble	154200	MDH1	4190	?Developmental and epileptic encephalopathy 88	618959	Autosomal recessive	442835	Unknown	Other disorders of mitochondrial function	Disorders of mitochondrial shuttles and carriers	1	9	42	12
2p13.3	2:71109687-71130229	MCEE	Methylmalonyl-CoA epimerase	608419	MCEE	84693	Methylmalonyl-CoA epimerase deficiency	251120	Autosomal recessive	308425	<1 / 1 000 000	Disorders of amino acid metabolism	Organic acidurias	1	75	140	11
2p13.1	2:74135400-74147912	BOLA3, MMDS2	bolA family member 3	613183	BOLA3	388962	Multiple mitochondrial dysfunctions syndrome 2 with hyperglycinemia	614299	Autosomal recessive	401874	<1 / 1 000 000	Disorders of mitochondrial cofactor biosynthesis	Disorders of lipoic acid and iron-sulfur metabolism	1	78	107	13
2p13.1	2:74529405-74533556	HTRA2, OMI, PARK13, PRSS25, MGCA8	HTRA serine peptidase 2	606441	HTRA2	27429	3-methylglutaconic aciduria, type VIII	617248	Autosomal recessive	505208	<1 / 1 000 000	Other disorders of mitochondrial function	Disorders of mitochondrial protein quality control	1	69	302	22
2p11.2	2:85837120-85889034	SIAT9, ST3GALV, SPDRS	Sialyltransferase 9	604402	ST3GAL5	8869	Salt and pepper developmental regression syndrome	609056	Autosomal recessive	370933	-	Congenital disorders of glycosylation	Other disorders of lipid glycosylation	1	67	482	51
2p11.2	2:88691673-88750929	RPIA, RPI, RPIAD	Ribose 5-phosphate isomerase A	180430	RPIA	22934	Ribose 5-phosphate isomerase deficiency	608611	Autosomal recessive	440706	<1 / 1 000 000	Disorders of carbohydrate metabolism	Disorders of pentose metabolism	1	28	135	16
2q11.2	2:98599314-98608512	COA5, C2orf64, PET191, MC4DN9	Cytochrome c oxidase assembly factor 5	613920	COA5	493753	?Mitochondrial complex IV, deficiency, nuclear type 9	616500	Autosomal recessive	1561	-	Nuclear-encoded disorders of oxidative phosphorylation	Disorders of complex IV subunits and assembly factors	1	51	44	12
2q21.1	2:130337933-130342681	CCDC115, CCP1, CDG2O	Coiled-coil domain-containing protein 115	613734	CCDC115	84317	Congenital disorder of glycosylation, type IIo	616828	Autosomal recessive	468684	<1 / 1 000 000	Congenital disorders of glycosylation	Disorders of Golgi homeostasis	1	30	101	17
2q21.3	2:135787850-135837184	LCT, LAC, LPH	Lactase (lactase-phlorizin hydrolase)	603202	LCT	3938	Lactase deficiency, congenital	223000	Autosomal recessive	53690	-	Disorders of carbohydrate metabolism	Disorders of carbohydrate transmembrane transport and absorption	1	52	807	31
2q24.3	2:165747588-165794692	GALNT3, HHS, HFTC1	UDP-N-acetyl-alpha-D-galactosamine:polypeptide N-acetylgalactosaminyltransferase 3	601756	GALNT3	2591	Tumoral calcinosis, hyperphosphatemic, familial, 1	211900	Autosomal recessive	306661	-	Congenital disorders of glycosylation	Other disorders of O-linked protein glycosylation	1	52	512	90
2q32.2	2:190189735-190319826	HIBCH	3-hydroxyisobutyryl-CoA hydrolase	610690	HIBCH	26275	3-hydroxyisobutryl-CoA hydrolase deficiency	250620	Autosomal recessive	88639	<1 / 1 000 000	Disorders of amino acid metabolism	Organic acidurias	1	84	251	42
2q34	2:210477685-210679107	CPS1, PHN	Carbamoyl-phosphate synthetase 1, mitochondrial	608307	CPS1	1373	Carbamoylphosphate synthetase I deficiency	237300	Autosomal recessive	147	Unknown	Disorders of amino acid metabolism	Urea cycle disorders and inherited hyperammonemias	1	120	2010	185
2q35	2:218658743-218663443	BCS1L, FLNMS, GRACILE, BJS, PTD, MC3DN1	BCS1 homolog, ubiquinol-cytochrome c reductase complex chaperone	603647	BCS1L	617	Bjornstad syndrome	262000	Autosomal recessive	123	<1 / 1 000 000	Nuclear-encoded disorders of oxidative phosphorylation	Disorders of complex III subunits and assembly factors	3	193	537	89
							GRACILE syndrome	603358	Autosomal recessive	53693	<1 / 1 000 000	Nuclear-encoded disorders of oxidative phosphorylation	Disorders of complex III subunits and assembly factors
							Mitochondrial complex III deficiency, nuclear type 1	124000	Autosomal recessive	1460, 254902	-	Nuclear-encoded disorders of oxidative phosphorylation	Disorders of complex III subunits and assembly factors
2q36.3	2:227683763-227718028	SLC19A3, THMD2, BBGD	Solute carrier family 19 (folate transporter), member 3	606152	SLC19A3	80704	Thiamine metabolism dysfunction syndrome 2 (biotin- or thiamine-responsive encephalopathy type 2)	607483	Autosomal recessive	199348, 65284	<1 / 1 000 000	Disorders of vitamin and cofactor metabolism	Disorders of thiamine metabolism	1	144	698	83
2q37.3	2:241734630-241768811	D2HGDH, D2HGD	D-2-hydroxyglutarate dehydrogenase	609186	D2HGDH	728294	D-2-hydroxyglutaric aciduria	600721	Autosomal recessive	79315	<1 / 1 000 000	Disorders of metabolite repair/proofreading	Disorders of mitochondrial metabolite repair	1	78	515	108
3p26.1	3:4034486-4467269	SUMF1, FGE	Sulfatase-modifying factor-1	607939	SUMF1	285362	Multiple sulfatase deficiency	272200	Autosomal recessive	585	1-9 / 1 000 000	Disorders of complex molecule degradation	Disorders of sphingolipid degradation	1	134	923	171
3p25.1	3:15601352-15722516	BTD	Biotinidase	609019	BTD	686	Biotinidase deficiency	253260	Autosomal recessive	79241	1-9 / 100 000	Disorders of vitamin and cofactor metabolism	Disorders of biotin metabolism	1	184	777	160
3p22.3	3:32961108-33097146	GLB1, MPS4B	Galactosidase, beta-1	611458	GLB1	2720	GM1-gangliosidosis, type I	230500	Autosomal recessive	79255	Unknown	Disorders of complex molecule degradation	Disorders of sphingolipid degradation	4	189	1181	193
							GM1-gangliosidosis, type II	230600	Autosomal recessive	79256	<1 / 1 000 000	Disorders of complex molecule degradation	Disorders of sphingolipid degradation
							GM1-gangliosidosis, type III	230650	Autosomal recessive	79257	<1 / 1 000 000	Disorders of complex molecule degradation	Disorders of sphingolipid degradation
							Mucopolysaccharidosis type IVB (Morquio)	253010	Autosomal recessive	309310	-	Disorders of complex molecule degradation	Disorders of glycosaminoglycan degradation
3p21.31	3:48465830-48467645	TREX1, AGS1, CRV, HERNS, RVCLS	3' repair exonuclease 1	606609	TREX1	11277	Aicardi-Goutieres syndrome 1, dominant and recessive	225750	Autosomal dominant; Autosomal recessive	51	Unknown	Disorders of nucleobase, nucleotide and nucleic acid metabolism	Disorders of ectonucleotide and nucleic acid metabolism	3	162	541	58
							Chilblain lupus	610448	Autosomal dominant	481662	<1 / 1 000 000	Disorders of nucleobase, nucleotide and nucleic acid metabolism	Disorders of ectonucleotide and nucleic acid metabolism
							Vasculopathy, retinal, with cerebral leukoencephalopathy and systemic manifestations	192315	Autosomal dominant	247691	Unknown	Disorders of nucleobase, nucleotide and nucleic acid metabolism	Disorders of ectonucleotide and nucleic acid metabolism
3p21.31	3:48856926-48898882	SLC25A20, CACT, CAC	Solute carrier family 25 (carnitine/acylcarnitine translocase), member 20 (carnitine-acylcarnitine translocase)	613698	SLC25A20	788	Carnitine-acylcarnitine translocase deficiency	212138	Autosomal recessive	159	<1 / 1 000 000	Disorders of fatty acid and ketone body metabolism	Disorders of carnitine metabolism	1	144	325	61
3p21.31	3:49416778-49422473	AMT, NKH, GCE	Aminomethyltransferase (glycine cleavage system protein T)	238310	AMT	275	Glycine encephalopathy	605899	Autosomal recessive	407	1-9 / 1 000 000	Disorders of amino acid metabolism	Disorders of glycine and serine metabolism	1	134	721	92
3p21.2	3:51983535-51989197	ACY1, ACY1D	Aminoacylase-1	104620	ACY1	95	Aminoacylase 1 deficiency	609924	Autosomal recessive	137754	<1 / 1 000 000	Disorders of amino acid metabolism	Other disorders of amino acid metabolism	1	54	174	16
3p21.2	3:52287828-52295257	GLYCTK, GLYCTK1	Glycerate kinase	610516	GLYCTK	132158	D-glyceric aciduria	220120	Autosomal recessive	941	Unknown	Disorders of carbohydrate metabolism	Disorders of galactose and fructose metabolism	1	41	201	11
3p21.1	3:53224712-53256022	TKT, SDDHD	Transketolase	606781	TKT	7086	Short stature, developmental delay, and congenital heart defects	617044	Autosomal recessive	488618	<1 / 1 000 000	Disorders of carbohydrate metabolism	Disorders of pentose metabolism	1	18	103	10
3q11.2	3:98570488-98593611	CPOX, HARPO	Coproporphyrinogen oxidase	612732	CPOX	1371	Coproporphyria	121300	Autosomal dominant; Autosomal recessive	79273	1-9 / 1 000 000	Disorders of tetrapyrrole metabolism	Disorders of heme synthesis and porphyrias	2	66	290	37
							Harderoporphyria	618892	Autosomal recessive	-	-	Disorders of tetrapyrrole metabolism	Disorders of heme synthesis and porphyrias
3q13.33	3:120628172-120682239	HGD, AKU	Homogentisate 1,2-dioxygenase (homogentisate oxidase)	607474	HGD	3081	Alkaptonuria	203500	Autosomal recessive	56	1-9 / 1 000 000	Disorders of amino acid metabolism	Disorders of phenylalanine and tyrosine metabolism	1	39	564	217
3q22.3	3:136250340-136330169	PCCB	Propionyl Coenzyme A carboxylase, beta polypeptide	232050	PCCB	5096	Propionicacidemia	606054	Autosomal recessive	35	1-9 / 1 000 000	Disorders of amino acid metabolism	Organic acidurias	1	160	1206	167
3q27.1	3:183015218-183116196	MCCC1, MCCA	3-Methylcrotonyl-CoA carboxylase 1	609010	MCCC1	56922	3-Methylcrotonyl-CoA carboxylase 1 deficiency	210200	Autosomal recessive	6	Unknown	Disorders of amino acid metabolism	Organic acidurias	1	103	899	153
3q29	3:196234368-196287726	PCYT1A, CTPCT, PCYT1, SMDCRD	Phosphate cytidylyltransferase 1, choline, alpha isoform	123695	PCYT1A	5130	Spondylometaphyseal dysplasia with cone-rod dystrophy	608940	Autosomal recessive	85167	<1 / 1 000 000	Disorders of lipid metabolism	Disorders of phosphatidylcholine, phosphatidylserine and phosphatidylethanolamine metabolism	1	39	382	89
4p14	4:39459056-39479506	LIAS, PDHLD, HGCLAS	Lipoic acid synthase	607031	LIAS	11019	Hyperglycinemia, lactic acidosis, and seizures	614462	Autosomal recessive	401859	<1 / 1 000 000	Disorders of mitochondrial cofactor biosynthesis	Disorders of lipoic acid and iron-sulfur metabolism	1	91	445	36
4q23	4:99564130-99623997	MTTP	Microsomal triglyceride transfer protein, 88kD	157147	MTTP	4547	Abetalipoproteinemia	200100	Autosomal recessive	14	<1 / 1 000 000	Disorders of lipoprotein metabolism	Disorders with decreased low-density lipoprotein (LDL) and/or triglycerides	1	110	1127	105
4q24	4:106315544-106349456	AIMP1, SCYE1, EMAP2, EMAPII, HLD3	ARS-interacting multifunctional protein 1	603605	AIMP1	9255	Leukodystrophy, hypomyelinating, 3	260600	Autosomal recessive	280293	Unknown	Disorders of nucleobase, nucleotide and nucleic acid metabolism	Disorders of non-mitochondrial tRNA processing and aminoacyl-tRNA synthetases	1	56	141	27
4q25	4:107989889-108035171	HADHSC, SCHAD, HHF4	L-3-hydroxyacyl-CoA dehydrogenase, short chain	601609	HADH	3033	3-hydroxyacyl-CoA dehydrogenase deficiency	231530	Autosomal recessive	71212	<1 / 1 000 000	Disorders of fatty acid and ketone body metabolism	Disorders of mitochondrial fatty acid oxidation	2	126	356	27
							Hyperinsulinemic hypoglycemia, familial, 4	609975	Autosomal recessive	71212	<1 / 1 000 000	Disorders of fatty acid and ketone body metabolism	Disorders of mitochondrial fatty acid oxidation
4q32.1	4:158672296-158709623	ETFDH, MADD	Electron transfer flavoprotein:ubiquinone oxidoreductase	231675	ETFDH	2110	Glutaric acidemia IIC	231680	Autosomal recessive	394529, 394532	-	Disorders of fatty acid and ketone body metabolism	Disorders of mitochondrial fatty acid oxidation	1	197	1003	187
4q34.3	4:177430774-177442437	AGA	Aspartylglucosaminidase	613228	AGA	175	Aspartylglucosaminuria	208400	Autosomal recessive	93	Unknown	Disorders of complex molecule degradation	Disorders of glycoprotein degradation	1	123	628	134
5p15.33	5:218320-268746	SDHA, SDH1, SDHF, CMD1GG, PGL5, MC2DN1, NDAXOA	Succinate dehydrogenase complex, subunit A, flavoprotein	600857	SDHA	6389	Cardiomyopathy, dilated, 1GG	613642	Autosomal recessive	154	1-5 / 10 000	Nuclear-encoded disorders of oxidative phosphorylation	Disorders of complex II subunits and assembly factors	3	265	2952	319
							Mitochondrial complex II deficiency, nuclear type 1	252011	Autosomal recessive	3208	<1 / 1 000 000	Nuclear-encoded disorders of oxidative phosphorylation	Disorders of complex II subunits and assembly factors
							Paragangliomas 5	614165	Autosomal dominant	29072	1-9 / 1 000 000	Nuclear-encoded disorders of oxidative phosphorylation	Disorders of complex II subunits and assembly factors
5p15.33	5:1201595-1225111	SLC6A19, HND	Solute carrier family 6 (neurotransmitter transporter), member 19	608893	SLC6A19	340024	Hartnup disorder	234500	Autosomal recessive	2116	1-9 / 100 000	Disorders of amino acid metabolism	Disorders of amino acid transport	2	61	595	140
							Iminoglycinuria, digenic	242600	Autosomal recessive; Digenic recessive	42062	1-9 / 100 000	Disorders of amino acid metabolism	Disorders of amino acid transport
5p15.31	5:7850859-7901113	MTRR	Methionine synthase reductase	602568	MTRR	4552	Homocystinuria-megaloblastic anemia, cbl E type	236270	Autosomal recessive	2169	<1 / 1 000 000	Disorders of vitamin and cofactor metabolism	Disorders of cobalamin metabolism	1	96	1118	181
5p13.2	5:36192589-36242279	NADK2, C5orf33, DECRD	NAD kinase 2, mitochondrial	615787	NADK2	133686	2,4-dienoyl-CoA reductase deficiency	616034	Autosomal recessive	431361	<1 / 1 000 000	Disorders of vitamin and cofactor metabolism	Disorders of niacin and NAD metabolism	1	50	258	18
5q11.2	5:53095679-53109757	MOCS2, MPTS, MOCODB	Molybdenum cofactor synthesis-2	603708	MOCS2	4338	Molybdenum cofactor deficiency B	252160	Autosomal recessive	308393	-	Disorders of vitamin and cofactor metabolism	Disorders of molybdenum cofactor metabolism	1	82	395	45
5q14.1	5:78997564-79069674	DMGDH, DMGDHD	Dimethylglycine dehydrogenase	605849	DMGDH	29958	Dimethylglycine dehydrogenase deficiency	605850	Autosomal recessive	243343	<1 / 1 000 000	Disorders of peptide and amine metabolism	Disorders of methylamine metabolism	1	24	157	6
5q14.1	5:80626226-80654983	DHFR	Dihydrofolate reductase	126060	DHFR	1719	Megaloblastic anemia due to dihydrofolate reductase deficiency	613839	Autosomal recessive	319651	<1 / 1 000 000	Disorders of vitamin and cofactor metabolism	Disorders of folate metabolism	1	56	671	41
5q35.3	5:178207144-178232822	PHYKPL, AGXT2L2, PHLU	5-phosphohydroxy-L-lysine phospho-lyase	614683	PHYKPL	85007	[?Phosphohydroxylysinuria]	615011	Autosomal recessive	-	-	Disorders of amino acid metabolism	Disorders of lysine, hydroxylysine, and tryptophan metabolism	1	3	114	24
5q35.3	5:179793986-179796647	LTC4S	Leukotriene C4 synthase	246530	LTC4S	4056	Leukotriene C4 synthase deficiency	614037	Autosomal recessive	79507	<1 / 1 000 000	Disorders of lipid metabolism	Disorders of eicosanoid metabolism	1	10	57	19
6p22.3	6:24494969-24537207	ALDH5A1, SSADH	Succinic semialdehyde dehydrogenase	610045	ALDH5A1	7915	Succinic semialdehyde dehydrogenase deficiency	271980	Autosomal recessive	22	Unknown	Neurotransmitter disorders	Gamma-aminobutyric acid neurotransmitter disorders	1	113	837	98
6p22.2	6:26087429-26098343	HFE, HLA-H, HFE1, MVCD7, TFQTL2	Homeostatic iron regulator	613609	HFE	3077	Hemochromatosis	235200	Autosomal recessive	465508	Unknown	Disorders of trace elements and metals	Disorders of iron metabolism	1	172	305	35
6p21.2	6:39904170-39934462	MOCS1, MOCODA	Molybdenum cofactor synthesis-1	603707	MOCS1	4337	Molybdenum cofactor deficiency A	252150	Autosomal recessive	308386	<1 / 1 000 000	Disorders of vitamin and cofactor metabolism	Disorders of molybdenum cofactor metabolism	1	108	709	60
6p12.3	6:49430360-49463253	MMUT, MUT, MCM	Methylmalonyl-CoA mutase	609058	MMUT	4594	Methylmalonic aciduria, mut(0) type	251000	Autosomal recessive	289916, 79312	Unknown	Disorders of amino acid metabolism	Organic acidurias	1	133	1102	274
6q13	6:69674010-69797010	LMBRD1, LMBD1, NESI, MAHCF	LMBR1 domain-containing protein 1	612625	LMBRD1	55788	Methylmalonic aciduria and homocystinuria, cblF type	277380	Autosomal recessive	79284	<1 / 1 000 000	Disorders of vitamin and cofactor metabolism	Disorders of cobalamin metabolism	1	92	504	38
6q14.1	6:80106610-80466676	BCKDHB, E1B	Branched chain keto acid dehydrogenase E1, beta polypeptide	248611	BCKDHB	594	Maple syrup urine disease, type Ib	248600	Autosomal recessive	268145, 268162, 268173, 268184	1-9 / 1 000 000	Disorders of amino acid metabolism	Disorders of branched-chain amino acid metabolism	1	155	804	153
6q23.2	6:131573226-131584329	ARG1	Arginase, liver	608313	ARG1	383	Argininemia	207800	Autosomal recessive	90	<1 / 1 000 000	Disorders of amino acid metabolism	Urea cycle disorders and inherited hyperammonemias	1	131	560	89
6q23.2	6:131808020-131895155	ENPP1, PDNP1, NPPS, M6S1, PCA1, ARHR2, COLED	Ectonucleotide pyrophosphatase/phosphodiesterase 1 (Ly-41 antigen, mouse, homolog of)	173335	ENPP1	5167	Arterial calcification, generalized, of infancy, 1	208000	Autosomal recessive	51608	Unknown	Disorders of nucleobase, nucleotide and nucleic acid metabolism	Disorders of ectonucleotide and nucleic acid metabolism	3	114	726	64
							Cole disease	615522	Autosomal dominant	324561	<1 / 1 000 000	Disorders of nucleobase, nucleotide and nucleic acid metabolism	Disorders of ectonucleotide and nucleic acid metabolism
							Hypophosphatemic rickets, autosomal recessive, 2	613312	Autosomal recessive	289176	Unknown	Disorders of nucleobase, nucleotide and nucleic acid metabolism	Disorders of ectonucleotide and nucleic acid metabolism
6q27	6:166364919-166382940	MPC1, BRP44L, MPYCD	Mitochondrial pyruvate carrier 1	614738	MPC1	51660	Mitochondrial pyruvate carrier deficiency	614741	Autosomal recessive	447784	<1 / 1 000 000	Disorders of energy substrate metabolism	Disorders of pyruvate metabolism	1	51	104	48
6q27	6:166922113-166956550	RNASET2, RNASE6PL	Ribonuclease T2	612944	RNASET2	8635	Leukoencephalopathy, cystic, without megalencephaly	612951	Autosomal recessive	85136	<1 / 1 000 000	Disorders of nucleobase, nucleotide and nucleic acid metabolism	Disorders of ectonucleotide and nucleic acid metabolism	1	50	224	58
7p21.3	7:10931943-10940153	COXFA4, NDUFA4, MC4DN21	Cytochrome c oxidase subunit FA4	603833	NDUFA4	4697	?Mitochondrial complex IV deficiency, nuclear type 21	619065	Autosomal recessive	70472	Unknown	Nuclear-encoded disorders of oxidative phosphorylation	Disorders of complex IV subunits and assembly factors	1	34	103	26
7p13	7:44143213-44189439	GCK, HHF3, PNDM1	Glucokinase (hexokinase-4)	138079	GCK	2645	Diabetes mellitus, permanent neonatal 1	606176	Autosomal recessive	99885	1-9 / 1 000 000	Disorders of carbohydrate metabolism	Disorders of glycolysis	3	137	1162	336
							Hyperinsulinemic hypoglycemia, familial, 3	602485	Autosomal dominant	79299	-	Disorders of carbohydrate metabolism	Disorders of glycolysis
							MODY, type II	125851	Autosomal dominant	552	1-5 / 10 000	Disorders of carbohydrate metabolism	Disorders of glycolysis
7p11.2	7:56011064-56051444	PSPH, PSP, PSPHD	Phosphoserine phosphatase	172480	PSPH	5723	Phosphoserine phosphatase deficiency	614023	Autosomal recessive	79350	<1 / 1 000 000	Disorders of amino acid metabolism	Disorders of glycine and serine metabolism	1	37	207	13
7q11.21	7:65960684-65982213	GUSB, MPS7	Glucuronidase, beta-	611499	GUSB	2990	Mucopolysaccharidosis VII	253220	Autosomal recessive	584	<1 / 1 000 000	Disorders of complex molecule degradation	Disorders of glycosaminoglycan degradation	1	111	681	73
7q11.21	7:66075819-66093576	ASL	Argininosuccinate lyase	608310	ASL	435	Argininosuccinic aciduria	207900	Autosomal recessive	23	1-9 / 100 000	Disorders of amino acid metabolism	Urea cycle disorders and inherited hyperammonemias	1	116	899	130
7q21.2	7:92487025-92528520	PEX1, ZWS1, PBD1A, PBD1B, HMLR1	Peroxisome biogenesis factor-1	602136	PEX1	5189	Heimler syndrome 1	234580	Autosomal recessive	3220	<1 / 1 000 000	Disorders of organelle biogenesis, dynamics and interactions	Peroxisomal biogenesis disorders	3	216	1879	238
							Peroxisome biogenesis disorder 1A (Zellweger)	214100	Autosomal recessive	912	Unknown	Disorders of organelle biogenesis, dynamics and interactions	Peroxisomal biogenesis disorders
							Peroxisome biogenesis disorder 1B (NALD/IRD)	601539	Autosomal recessive	44, 772	Unknown	Disorders of organelle biogenesis, dynamics and interactions	Peroxisomal biogenesis disorders
7q21.3	7:96120220-96322098	SLC25A13, CTLN2, NICCD	Solute carrier family 25 (mitochondrial carrier, citrin), member 13	603859	SLC25A13	10165	Citrullinemia, adult-onset type II	603471	Autosomal recessive	247585	Unknown	Disorders of amino acid metabolism	Urea cycle disorders and inherited hyperammonemias	2	136	893	147
							Citrullinemia, type II, neonatal-onset	605814	Autosomal recessive	247598	Unknown	Disorders of amino acid metabolism	Urea cycle disorders and inherited hyperammonemias
7q31.1	7:107891107-107921198	DLD, LAD, PHE3, DLDD	Dihydrolipoamide dehydrogenase (E3 component of pyruvate dehydrogenase complex, 2-oxo-glutarate complex)	238331	DLD	1738	Dihydrolipoamide dehydrogenase deficiency	246900	Autosomal recessive	2394	<1 / 1 000 000	Disorders of energy substrate metabolism	Disorders of pyruvate metabolism	1	182	680	73
7q35	7:144451941-144836437	TPK1, THMD5	Thiamine pyrophosphokinase	606370	TPK1	27010	Thiamine metabolism dysfunction syndrome 5 (episodic encephalopathy type)	614458	Autosomal recessive	293955	<1 / 1 000 000	Disorders of vitamin and cofactor metabolism	Disorders of thiamine metabolism	1	81	361	79
8p21.3	8:19939253-19967259	LPL, LIPD, HDLCQ11	Lipoprotein lipase	609708	LPL	4023	Combined hyperlipidemia, familial	144250	Autosomal dominant	309015	1-9 / 1 000 000	Disorders of lipoprotein metabolism	Hypertriglyceridemias	2	90	886	173
							Lipoprotein lipase deficiency; [High density lipoprotein cholesterol level QTL 11]	238600	Autosomal recessive	309015	1-9 / 1 000 000	Disorders of lipoprotein metabolism	Hypertriglyceridemias
8q12.3	8:64586575-64798737	CYP7B1, CBAS3, SPG5A	Cytochrome P450, subfamily VIIB (oxysterol 7-alpha-hydroxylase), polypeptide 1	603711	CYP7B1	9420	Bile acid synthesis defect, congenital, 3	613812	Autosomal recessive	79302	<1 / 1 000 000	Disorders of lipid metabolism	Disorders of bile acid metabolism	2	108	579	95
							Spastic paraplegia 5A, autosomal recessive	270800	Autosomal recessive	100986	<1 / 1 000 000	Disorders of lipid metabolism	Disorders of bile acid metabolism
9p24.1	9:6532467-6645729	GLDC, HYGN1, GCSP, GCE, NKH	Glycine dehydrogenase (decarboxylating; glycine decarboxylase, glycine cleavage system protein P)	238300	GLDC	2731	Glycine encephalopathy	605899	Autosomal recessive	407	1-9 / 1 000 000	Disorders of amino acid metabolism	Disorders of glycine and serine metabolism	1	144	2639	450
9p13.3	9:34646675-34651035	GALT	Galactose-1-phosphate uridyltransferase	606999	GALT	2592	Galactosemia	230400	Autosomal recessive	79239	Unknown	Disorders of carbohydrate metabolism	Disorders of galactose and fructose metabolism	1	175	892	243
9p13.3	9:36214441-36276978	GNE, GLCNE, IBM2, DMRV, NM	UDP-N-acetylglucosamine 2-epimerase/N-acetylmannosamine kinase	603824	GNE	10020	Nonaka myopathy	605820	Autosomal recessive	602	1-9 / 100 000	Congenital disorders of glycosylation	Disorders of sialic acid metabolism	2	186	1137	181
							Sialuria	269921	Autosomal dominant	3166	<1 / 1 000 000	Congenital disorders of glycosylation	Disorders of sialic acid metabolism
9p13.2	9:37422435-37439494	GRHPR, GLXR	Glyoxylate reductase/hydroxypyruvate reductase	604296	GRHPR	9380	Hyperoxaluria, primary, type II	260000	Autosomal recessive	93599	<1 / 1 000 000	Miscellaneous disorders of intermediary metabolism	Disorders of glyoxylate and oxalate metabolism	1	102	630	147
9q21.13	9:74722495-74887921	TRPM6, CHAK2, HOMG1	Transient receptor potential cation channel, subfamily M, member 6	607009	TRPM6	140803	Hypomagnesemia 1, intestinal	602014	Autosomal recessive	30924	<1 / 1 000 000	Disorders of vitamin and cofactor metabolism	Disorders of manganese metabolism	1	50	674	66
9q21.2	9:78297125-78330093	PSAT1, PSAT, EPIP, PSATD, NLS2	Phosphoserine aminotransferase 1	610936	PSAT1	29968	?Phosphoserine aminotransferase deficiency	610992	Autosomal recessive	284417	<1 / 1 000 000	Disorders of amino acid metabolism	Disorders of glycine and serine metabolism	1	63	530	60
9q22.31	9:91213823-91361918	AUH	AU-specific RNA-binding protein (3-methylglutaconyl-CoA hydratase)	600529	AUH	549	3-methylglutaconic aciduria, type I	250950	Autosomal recessive	67046	<1 / 1 000 000	Disorders of amino acid metabolism	Organic acidurias	1	106	281	47
9q22.33	9:98056732-98083077	NANS, SAS, SEMDCG	N-acetylneuraminic acid synthase (sialic acid synthase)	605202	NANS	54187	Spondyloepimetaphyseal dysplasia, Camera-Genevieve type	610442	Autosomal recessive	168454	<1 / 1 000 000	Congenital disorders of glycosylation	Disorders of sialic acid metabolism	1	25	203	37
9q31.1	9:101360417-101385006	BAAT, HCHO, BACD1	Bile acid coenzyme A:amino acid N-acyltransferase (glycine N-choloyltransferase)	602938	BAAT	570	Bile acid conjugation defect 1	619232	Autosomal recessive	238475	<1 / 1 000 000	Disorders of lipid metabolism	Disorders of bile acid metabolism	1	36	216	37
9q34.11	9:128945530-128947603	DOLK, TMEM15, DK1, SEC59, KIAA1094, CDG1M	Dolichol kinase	610746	DOLK	22845	Congenital disorder of glycosylation, type Im	610768	Autosomal recessive	91131	<1 / 1 000 000	Congenital disorders of glycosylation	Disorders of dolichol metabolism	1	121	582	36
9q34.11	9:130444707-130501274	ASS1, ASS	Argininosuccinate synthetase 1	603470	ASS1	445	Citrullinemia	215700	Autosomal recessive	247525	1-9 / 100 000	Disorders of amino acid metabolism	Urea cycle disorders and inherited hyperammonemias	1	132	877	155
9q34.2	9:133351758-133356487	SURF1, CMT4K, MC4DN1	Surfeit-1	185620	SURF1	6834	Charcot-Marie-Tooth disease, type 4K	616684	Autosomal recessive	391351	<1 / 1 000 000	Nuclear-encoded disorders of oxidative phosphorylation	Disorders of complex IV subunits and assembly factors	2	144	752	144
							Mitochondrial complex IV deficiency, nuclear type 1	220110	Autosomal recessive	254905	-	Nuclear-encoded disorders of oxidative phosphorylation	Disorders of complex IV subunits and assembly factors
9q34.2	9:133659418-133739955	SARDH, SARD, SAR	Sarcosine dehydrogenase	604455	SARDH	1757	[Sarcosinemia]	268900	Autosomal recessive	3129	1-9 / 100 000	Disorders of peptide and amine metabolism	Disorders of methylamine metabolism	1	12	193	35
10q22.2	10:74151221-74709290	ADK	Adenosine kinase	102750	ADK	132	Hypermethioninemia due to adenosine kinase deficiency	614300	Autosomal recessive	289290	Unknown	Disorders of amino acid metabolism	Disorders of the metabolism of sulfur-containing amino acids and hydrogen sulfide	1	43	157	21
10q22.3	10:80271820-80289658	MAT1A, MATA1, SAMS1	Methionine adenosyltransferase I, alpha	610550	MAT1A	4143	Hypermethioninemia, persistent, autosomal dominant, due to methionine adenosyltransferase I/III deficiency; Methionine adenosyltransferase deficiency, autosomal recessive	250850	Autosomal dominant; Autosomal recessive	168598	<1 / 1 000 000	Disorders of amino acid metabolism	Disorders of the metabolism of sulfur-containing amino acids and hydrogen sulfide	1	45	415	55
10q23.2	10:87050202-87094843	GLUD1	Glutamate dehydrogenase-1	138130	GLUD1	2746	Hyperinsulinism-hyperammonemia syndrome	606762	Autosomal dominant	35878	Unknown	Disorders of amino acid metabolism	Urea cycle disorders and inherited hyperammonemias	1	101	293	53
10q24.1	10:95605941-95656711	ALDH18A1, PYCS, GSAS, ARCL3A, SPG9A, SPG9B, ADCL3	Aldehyde dehydrogenase 18 family, member A1 (1-pyrroline-5-carboxylate synthetase)	138250	ALDH18A1	5832	Cutis laxa, autosomal dominant 3	616603	Autosomal dominant	90348	<1 / 1 000 000	Disorders of amino acid metabolism	Disorders of ornithine, proline and hydroxyproline metabolism	4	133	723	51
							Cutis laxa, autosomal recessive, type IIIA	219150	Autosomal recessive	35664	<1 / 1 000 000	Disorders of amino acid metabolism	Disorders of ornithine, proline and hydroxyproline metabolism
							Spastic paraplegia 9A, autosomal dominant	601162	Autosomal dominant	447753	<1 / 1 000 000	Disorders of amino acid metabolism	Disorders of ornithine, proline and hydroxyproline metabolism
							Spastic paraplegia 9B, autosomal recessive	616586	Autosomal recessive	447760	<1 / 1 000 000	Disorders of amino acid metabolism	Disorders of ornithine, proline and hydroxyproline metabolism
10q24.2	10:99694293-99732127	COX15, MC4DN6	Cytochrome c oxidase, subunit 15	603646	COX15	1355	Mitochondrial complex IV deficiency, nuclear type 6	615119	Autosomal recessive	1561	-	Nuclear-encoded disorders of oxidative phosphorylation	Disorders of complex IV subunits and assembly factors	1	132	511	40
10q26.13	10:123009006-123058290	ACADSB, SBCAD	Acyl-Coenzyme A dehydrogenase, short/branched chain	600301	ACADSB	36	2-methylbutyrylglycinuria	610006	Autosomal recessive	79157	<1 / 1 000 000	Disorders of amino acid metabolism	Organic acidurias	1	73	366	63
10q26.2	10:125784980-125823258	UROS	Uroporphyrinogen III synthase	606938	UROS	7390	Porphyria, congenital erythropoietic	263700	Autosomal recessive	79277	<1 / 1 000 000	Disorders of tetrapyrrole metabolism	Disorders of heme synthesis and porphyrias	1	51	204	89
10q26.3	10:133362485-133373354	ECHS1, SCEH, ECHS1D	Enoyl-CoA hydratase, short-chain, 1, mitochondrial	602292	ECHS1	1892	Mitochondrial short-chain enoyl-CoA hydratase 1 deficiency	616277	Autosomal recessive	255241	-	Disorders of amino acid metabolism	Organic acidurias	1	71	471	122
11p15.5	11:747464-765012	TALDO1	Transaldolase-1	602063	TALDO1	6888	Transaldolase deficiency	606003	Autosomal recessive	101028	<1 / 1 000 000	Disorders of carbohydrate metabolism	Disorders of pentose metabolism	1	39	281	39
11p15.5	11:2159779-2161209	INS, MODY10, IDDM2, PNDM4	Insulin	176730	INS	3630	Diabetes mellitus, permanent neonatal 4	618858	Autosomal dominant; Autosomal recessive	99885	1-9 / 1 000 000	Endocrine metabolic disorders	Disorders of insulin metabolism	3	81	204	44
							Hyperproinsulinemia	616214	Autosomal dominant	-	-	Endocrine metabolic disorders	Disorders of insulin metabolism
							Maturity-onset diabetes of the young, type 10	613370	Autosomal dominant	552	1-5 / 10 000	Endocrine metabolic disorders	Disorders of insulin metabolism
11p15.1	11:17086575-17207986	PIK3C2A, CPK, OCSKD	Phosphatidylinositol 3-kinase, class 2, alpha	603601	PIK3C2A	5286	Oculoskeletodental syndrome	618440	Autosomal recessive	557003	<1 / 1 000 000	Disorders of lipid metabolism	Disorders of phosphatidylinositol metabolism	1	9	430	26
11p13	11:34438934-34472060	CAT	Catalase	115500	CAT	847	Acatalasemia	614097	Autosomal recessive	926	1-9 / 100 000	Miscellaneous disorders of intermediary metabolism	Unassigned disorders of intermediary metabolism	1	24	69	21
11q13.1	11:63974620-63976543	COX8A, MC4DN15	Cytochrome c oxidase, subunit VIIIA	123870	COX8A	1351	?Mitochondrial complex IV deficiency, nuclear type 15	619059	Autosomal recessive	254905	-	Nuclear-encoded disorders of oxidative phosphorylation	Disorders of complex IV subunits and assembly factors	1	24	36	7
11q13.1	11:64746389-64760715	PYGM	Phosphorylase, glycogen, muscle	608455	PYGM	5837	McArdle disease	232600	Autosomal recessive	368	Unknown	Disorders of carbohydrate metabolism	Disorders of glycogen metabolism	1	154	1370	174
11q13.3	11:68754620-68844277	CPT1A	Carnitine palmitoyltransferase I, liver	600528	CPT1A	1374	CPT deficiency, hepatic, type IA	255120	Autosomal recessive	156	<1 / 1 000 000	Disorders of fatty acid and ketone body metabolism	Disorders of carnitine metabolism	1	149	1062	94
11q13.4	11:72285495-72434531	CLPB, SKD3, MGCA7, MEGCANN, SCN9, MGCA7A	Caseinolytic peptidase B	616254	CLPB	81570	3-methylglutaconic aciduria, type VIIA, autosomal dominant	619835	Autosomal dominant	445038	<1 / 1 000 000	Other disorders of mitochondrial function	Disorders of mitochondrial protein quality control	2	95	719	49
							3-methylglutaconic aciduria, type VIIB, autosomal recessive	616271	Autosomal recessive	445038	<1 / 1 000 000	Other disorders of mitochondrial function	Disorders of mitochondrial protein quality control
11q13.4	11:74490519-74493724	LIPT2	Lipoyl(octanoyl) transferase 2	617659	LIPT2	387787	Encephalopathy, neonatal severe, with lactic acidosis and brain abnormalities	617668	Autosomal recessive	-	-	Disorders of mitochondrial cofactor biosynthesis	Disorders of lipoic acid and iron-sulfur metabolism	1	25	132	9
11q14.1	11:78068297-78079862	NDUFC2, MC1DN36	NADH-ubiquinone oxidoreductase subunit C2	603845	NDUFC2	4718	Mitochondrial complex I deficiency, nuclear type 36	619170	Autosomal recessive	2609	Unknown	Nuclear-encoded disorders of oxidative phosphorylation	Disorders of complex I subunits and assembly factors	1	8	22	9
11q23.1	11:112086873-112095794	SDHD, PGL1, MC2DN3	Succinate dehydrogenase complex, subunit D, integral membrane protein	602690	SDHD	6392	Mitochondrial complex II deficiency, nuclear type 3	619167	Autosomal recessive	3208	<1 / 1 000 000	Nuclear-encoded disorders of oxidative phosphorylation	Disorders of complex II subunits and assembly factors	4	272	823	129
							Paraganglioma and gastric stromal sarcoma	606864	-	97286	<1 / 1 000 000	Nuclear-encoded disorders of oxidative phosphorylation	Disorders of complex II subunits and assembly factors
							Paragangliomas 1, with or without deafness	168000	Autosomal dominant	29072	1-9 / 1 000 000	Nuclear-encoded disorders of oxidative phosphorylation	Disorders of complex II subunits and assembly factors
							Pheochromocytoma	171300	Autosomal dominant	29072	1-9 / 1 000 000	Nuclear-encoded disorders of oxidative phosphorylation	Disorders of complex II subunits and assembly factors
11q23.3	11:119024112-119030877	SLC37A4, G6PT1, CDG2W	Solute carrier family 37 (glucose-6-phosphate transporter), member 4	602671	SLC37A4	2542	Glycogen storage disease Ib	232220	Autosomal recessive	79259	Unknown	Disorders of carbohydrate metabolism	Disorders of glycogen metabolism	2	172	1056	132
							Glycogen storage disease Ic	232240	Autosomal recessive	79259	Unknown	Disorders of carbohydrate metabolism	Disorders of glycogen metabolism
12q13.11	12:48105353-48146404	PFKM, GSD7	Phosphofructokinase, muscle type	610681	PFKM	5213	Glycogen storage disease VII	232800	Autosomal recessive	371	<1 / 1 000 000	Disorders of carbohydrate metabolism	Disorders of glycolysis	1	140	955	57
12q13.12	12:50112236-50120453	COX14, C12orf62, MC4DN10	Cytochrome c oxidase assembly protein COX14	614478	COX14	84987	?Mitochondrial complex IV deficiency, nuclear type 10	619053	Autosomal recessive	254905	-	Nuclear-encoded disorders of oxidative phosphorylation	Disorders of complex IV subunits and assembly factors	1	59	43	5
12q13.2	12:55997276-56005525	SUOX	Sulfite oxidase	606887	SUOX	6821	Sulfite oxidase deficiency	272300	Autosomal recessive	99731	<1 / 1 000 000	Disorders of amino acid metabolism	Disorders of the metabolism of sulfur-containing amino acids and hydrogen sulfide	1	84	480	64
12q23.1	12:95972662-95996344	HAL, HSTD	Histidine ammonia-lyase (histidase)	609457	HAL	3034	[Histidinemia]	235800	Autosomal dominant; Autosomal recessive	2157	1-9 / 100 000	Disorders of amino acid metabolism	Disorders of histidine metabolism	1	13	185	5
12q23.2	12:102836889-102958441	PAH, PKU1	Phenylalanine hydroxylase	612349	PAH	5053	Phenylketonuria; [Hyperphenylalaninemia, non-PKU mild]	261600	Autosomal recessive	2209, 716	1-9 / 100 000	Disorders of amino acid metabolism	Disorders of phenylalanine and tyrosine metabolism	1	153	1650	493
12q24.11	12:109573272-109598125	MVK, MVLK, POROK3	Mevalonate kinase	251170	MVK	4598	Hyper-IgD syndrome	260920	Autosomal recessive	343	Unknown	Disorders of lipid metabolism	Disorders of sterol biosynthesis	3	151	758	89
							Mevalonic aciduria	610377	Autosomal recessive	29	<1 / 1 000 000	Disorders of lipid metabolism	Disorders of sterol biosynthesis
							Porokeratosis 3, multiple types	175900	Autosomal dominant	735, 79152	Unknown	Disorders of lipid metabolism	Disorders of sterol biosynthesis
12q24.31	12:120446444-120463749	GATC, COXPD42	Glutamyl-tRNA amidotransferase, subunit C	617210	GATC	283459	Combined oxidative phosphorylation deficiency 42	618839	Autosomal recessive	-	-	Disorders of mitochondrial gene expression	Disorders of mitochondrial aminoacyl-tRNA synthetases	1	7	37	9
12q24.31	12:120725826-120740008	ACADS, SCAD	Acyl-Coenzyme A dehydrogenase, C-2 to C-3 short chain	606885	ACADS	35	Acyl-CoA dehydrogenase, short-chain, deficiency of	201470	Autosomal recessive	26792	Unknown	Disorders of fatty acid and ketone body metabolism	Disorders of mitochondrial fatty acid oxidation	1	127	464	50
12q24.31	12:121839527-121888611	HPD	4-hydroxyphenylpyruvate dioxygenase	609695	HPD	3242	Hawkinsinuria	140350	Autosomal dominant	2118	<1 / 1 000 000	Disorders of amino acid metabolism	Disorders of phenylalanine and tyrosine metabolism	2	63	422	49
							Tyrosinemia, type III	276710	Autosomal recessive	69723	<1 / 1 000 000	Disorders of amino acid metabolism	Disorders of phenylalanine and tyrosine metabolism
12q24.31	12:122229564-122266494	VPS33A, MPSPS	VPS33A core subunit of CORVET and HOPS complexes	610034	VPS33A	65082	Mucopolysaccharidosis-plus syndrome	617303	Autosomal recessive	505248	<1 / 1 000 000	Disorders of organelle biogenesis, dynamics and interactions	Disorders of lysosome-related organelle biogenesis	1	20	319	18
12q24.31	12:123712353-123761755	ATP6V0A2, WSS, ARCL2A	ATPase, H+ transporting, V0 subunit A2	611716	ATP6V0A2	23545	Cutis laxa, autosomal recessive, type IIA	219200	Autosomal recessive	357074	-	Congenital disorders of glycosylation	Disorders of Golgi homeostasis	2	138	725	50
							Wrinkly skin syndrome	278250	Autosomal recessive	2834	<1 / 1 000 000	Congenital disorders of glycosylation	Disorders of Golgi homeostasis
13q14.3	13:51932669-52012132	ATP7B, WND	ATPase, Cu++ transporting, beta polypeptide	606882	ATP7B	540	Wilson disease	277900	Autosomal recessive	905	1-9 / 100 000	Disorders of trace elements and metals	Disorders of copper metabolism	1	208	3189	557
13q14.3	13:52012398-52033600	ALG11, KIAA1266, CDG1P	ALG11 alpha-1,2-mannosyltransferase	613666	ALG11	440138	Congenital disorder of glycosylation, type Ip	613661	Autosomal recessive	280071	<1 / 1 000 000	Congenital disorders of glycosylation	Disorders of N-linked protein glycosylation	1	61	308	68
13q32.3	13:100089093-100530435	PCCA	Propionyl Coenzyme A carboxylase, alpha polypeptide	232000	PCCA	5095	Propionicacidemia	606054	Autosomal recessive	35	1-9 / 1 000 000	Disorders of amino acid metabolism	Organic acidurias	1	161	1504	274
14q11.2	14:22773222-22819791	SLC7A7, LPI	Solute carrier family 7 (cationic amino acid transporter, y+ system), member 7	603593	SLC7A7	9056	Lysinuric protein intolerance	222700	Autosomal recessive	470	Unknown	Disorders of amino acid metabolism	Disorders of amino acid transport	1	122	828	115
14q11.2-q12	14:24094171-24104125	PCK2, PEPCK2	Phosphoenolpyruvate carboxykinase 2, mitochondrial	614095	PCK2	5106	PEPCK deficiency, mitochondrial	261650	Autosomal recessive	2880	<1 / 1 000 000	Disorders of carbohydrate metabolism	Disorders of gluconeogenesis	1	46	258	18
14q21.3	14:49620799-49623481	MGAT2, CDGS2, CDG2A	Mannosyl (alpha-1,6-)-glycoprotein beta-1,2-N-acetylglucosaminyl- transferase	602616	MGAT2	4247	Congenital disorder of glycosylation, type IIa	212066	Autosomal recessive	79329	<1 / 1 000 000	Congenital disorders of glycosylation	Disorders of N-linked protein glycosylation	1	63	164	14
14q21.3	14:50242434-50312229	L2HGDH, C14orf160, L2HGA	L-2-hydroxyglutarate dehydrogenase	609584	L2HGDH	79944	L-2-hydroxyglutaric aciduria	236792	Autosomal recessive	79314	<1 / 1 000 000	Disorders of metabolite repair/proofreading	Disorders of mitochondrial metabolite repair	1	102	293	41
14q24.1	14:69775416-69797241	SLC10A1, NTCP1, FHCA2	Solute carrier family 10 (sodium/bile acid cotransporter family), member 1	182396	SLC10A1	6554	Hypercholanemia, familial 2	619256	Autosomal recessive	238475	<1 / 1 000 000	Disorders of lipid metabolism	Disorders of bile acid metabolism	1	10	148	9
14q24.2	14:70325081-70359683	COX16, MC4DN22	Cytochrome c oxidase assembly factor 16	618064	COX16	51241	Mitochondrial complex IV deficiency, nuclear type 22	619355	Autosomal recessive	254905	-	Nuclear-encoded disorders of oxidative phosphorylation	Disorders of complex IV subunits and assembly factors	1	5	25	8
14q24.3	14:74056847-74084453	ALDH6A1, MMSDH	Aldehyde dehydrogenase 6 family, member A1 (methylmalonate semialdehyde dehydrogenase)	603178	ALDH6A1	4329	Methylmalonate semialdehyde dehydrogenase deficiency	614105	Autosomal recessive	289307	<1 / 1 000 000	Disorders of amino acid metabolism	Organic acidurias	1	38	230	16
14q24.3	14:74285269-74302934	ABCD4, PXMP1L, P79R, PMP69, MAHCJ	ATP-binding cassette, subfamily D, member 4 (peroxisomal membrane protein 1-like)	603214	ABCD4	5826	Methylmalonic aciduria and homocystinuria, cblJ type	614857	Autosomal recessive	369955	<1 / 1 000 000	Disorders of vitamin and cofactor metabolism	Disorders of cobalamin metabolism	1	80	455	26
14q24.3	14:77321036-77331597	GSTZ1, MAAI, MAAID	Glutathione S-transferase, zeta-1 (maleylacetoacetate isomerase)	603758	GSTZ1	2954	[Maleylacetoacetate isomerase deficiency]	617596	Autosomal recessive	-	-	Disorders of amino acid metabolism	Disorders of phenylalanine and tyrosine metabolism	1	9	54	15
14q31.3	14:87933014-87993665	GALC	Galactosylceramidase	606890	GALC	2581	Krabbe disease	245200	Autosomal recessive	487	1-9 / 100 000	Disorders of complex molecule degradation	Disorders of sphingolipid degradation	1	179	1451	253
15q15.1	15:40405795-40435947	IVD	Isovaleryl Coenzyme A dehydrogenase	607036	IVD	3712	Isovaleric acidemia	243500	Autosomal recessive	33	1-9 / 100 000	Disorders of amino acid metabolism	Organic acidurias	1	130	775	87
15q22.31	15:65148219-65185342	CLPX, EPP2	Caseinolytic mitochondrial matrix peptidase chaperone subunit	615611	CLPX	10845	?Protoporphyria, erythropoietic, 2	618015	Autosomal dominant	-	-	Other disorders of mitochondrial function	Disorders of mitochondrial protein quality control	1	8	124	8
15q24.2	15:74919791-74938073	COX5A, MC4DN20	Cytochrome C oxidase, subunit Va	603773	COX5A	9377	?Mitochondrial complex IV deficiency, nuclear type 20	619064	Autosomal recessive	254905	-	Nuclear-encoded disorders of oxidative phosphorylation	Disorders of complex IV subunits and assembly factors	1	8	63	33
15q24.2-q24.3	15:76215353-76311469	ETFA, GA2, MADD	Electron transfer flavoprotein, alpha polypeptide	608053	ETFA	2108	Glutaric acidemia IIA	231680	Autosomal recessive	394529, 394532	-	Disorders of fatty acid and ketone body metabolism	Disorders of mitochondrial fatty acid oxidation	1	191	565	53
15q25.1	15:80152789-80186949	FAH	Fumarylacetoacetase	613871	FAH	2184	Tyrosinemia, type I	276700	Autosomal recessive	882	Unknown	Disorders of amino acid metabolism	Disorders of phenylalanine and tyrosine metabolism	1	157	796	116
15q25.3	15:84884662-84975649	SLC28A1, CNT1, URCTU	Solute carrier family 28 (sodium-coupled nucleoside transporter), member 1	606207	SLC28A1	9154	[Uridine-cytidineuria]	618477	Autosomal recessive	-	-	Disorders of nucleobase, nucleotide and nucleic acid metabolism	Disorders of pyrimidine metabolism	1	4	139	24
15q26.1	15:89664367-89679367	PLIN1, PLIN, FPLD4	Perilipin 1	170290	PLIN1	5346	Lipodystrophy, familial partial, type 4	613877	Autosomal dominant	280356	<1 / 1 000 000	Disorders of lipid metabolism	Disorders of glycerolipid metabolism	1	28	177	37
16p13.11	16:16149565-16223494	ABCC6, ARA, ABC34, MLP1, PXE, GACI2	ATP-binding cassette, subfamily C, member 6	603234	ABCC6	368	Arterial calcification, generalized, of infancy, 2	614473	Autosomal recessive	51608	Unknown	Disorders of nucleobase, nucleotide and nucleic acid metabolism	Disorders of ectonucleotide and nucleic acid metabolism	3	114	1851	322
							Pseudoxanthoma elasticum	264800	Autosomal recessive	758	1-9 / 100 000	Disorders of nucleobase, nucleotide and nucleic acid metabolism	Disorders of ectonucleotide and nucleic acid metabolism
							Pseudoxanthoma elasticum, forme fruste	177850	Autosomal dominant	758	1-9 / 100 000	Disorders of nucleobase, nucleotide and nucleic acid metabolism	Disorders of ectonucleotide and nucleic acid metabolism
16p12.3	16:17101769-17470960	XYLT1, XT1, DBQD2	Xylosyltransferase 1	608124	XYLT1	64131	Desbuquois dysplasia 2	615777	Autosomal recessive	1425	<1 / 1 000 000	Congenital disorders of glycosylation	Disorders of glycosaminoglycan synthesis and O-xylosylation	1	65	641	58
16p12.2	16:21953361-21983660	UQCRC2, MC3DN5	Ubiquinol-cytochrome c reductase core protein II	191329	UQCRC2	7385	Mitochondrial complex III deficiency, nuclear type 5	615160	Autosomal recessive	1460	-	Nuclear-encoded disorders of oxidative phosphorylation	Disorders of complex III subunits and assembly factors	1	57	260	59
16p11.2	16:30985207-30989147	HSD3B7, CBAS1	3-beta-hydroxy-delta-5-C27-steroid oxidoreductase	607764	HSD3B7	80270	Bile acid synthesis defect, congenital, 1	607765	Autosomal recessive	79301	Unknown	Disorders of lipid metabolism	Disorders of bile acid metabolism	1	45	188	28
16p11.2	16:31427731-31428360	COX6A2, MC4DN18	Cytochrome c oxidase, subunit 6A2	602009	COX6A2	1339	Mitochondrial complex IV deficiency, nuclear type 18	619062	Autosomal recessive	254905	-	Nuclear-encoded disorders of oxidative phosphorylation	Disorders of complex IV subunits and assembly factors	1	10	30	8
16q22.1	16:67939750-67944120	LCAT	Lecithin-cholesterol acyltransferase	606967	LCAT	3931	Fish-eye disease	136120	Autosomal recessive	79292	<1 / 1 000 000	Disorders of lipoprotein metabolism	Disorders of high-density lipoprotein (HDL) metabolism	2	47	279	43
							Norum disease	245900	Autosomal recessive	79293	<1 / 1 000 000	Disorders of lipoprotein metabolism	Disorders of high-density lipoprotein (HDL) metabolism
16q23.1	16:75111864-75116780	LDHD, DLACD	D-lactate dehydrogenase	607490	LDHD	197257	D-lactic aciduria with susceptibility to gout	245450	Autosomal recessive	-	-	Disorders of carbohydrate metabolism	Disorders of glycolysis	1	4	117	28
16q23.2	16:81081945-81096395	GCSH, NKH	Glycine cleavage system H protein	238330	GCSH	2653	?Glycine encephalopathy	605899	Autosomal recessive	407	1-9 / 1 000 000	Disorders of amino acid metabolism	Disorders of glycine and serine metabolism	1	63	198	44
16q23.3	16:83899115-83927031	MLYCD, MCD	Malonyl-CoA decarboxylase	606761	MLYCD	23417	Malonyl-CoA decarboxylase deficiency	248360	Autosomal recessive	943	<1 / 1 000 000	Disorders of amino acid metabolism	Organic acidurias	1	89	747	88
16q24.1	16:85799695-85807068	COX4I1, COX4, MC4DN16	Cytochrome c oxidase, subunit IV, isoform 1	123864	COX4I1	1327	Mitochondrial complex IV deficiency, nuclear type 16	619060	Autosomal recessive	254905	-	Nuclear-encoded disorders of oxidative phosphorylation	Disorders of complex IV subunits and assembly factors	1	24	80	35
16q24.2	16:87881549-87936529	CA5A, CA5AD	Carbonic anhydrase VA (mitochondrial)	114761	CA5A	763	Hyperammonemia due to carbonic anhydrase VA deficiency	615751	Autosomal recessive	401948	<1 / 1 000 000	Disorders of amino acid metabolism	Urea cycle disorders and inherited hyperammonemias	1	52	256	50
16q24.3	16:88809339-88811928	APRT, APRTD	Adenine phosphoribosyltransferase	102600	APRT	353	Adenine phosphoribosyltransferase deficiency	614723	Autosomal recessive	976	1-9 / 100 000	Disorders of nucleobase, nucleotide and nucleic acid metabolism	Disorders of purine metabolism	1	47	251	115
16q24.3	16:89093852-89156233	ACSF3	Acyl-CoA synthetase family member 3	614245	ACSF3	197322	Combined malonic and methylmalonic aciduria	614265	-	289504	Unknown	Disorders of metabolite repair/proofreading	Disorders of mitochondrial metabolite repair	1	92	1093	173
17p13.2	17:3608240-3636250	SHPK, CARKL	Sedoheptulokinase	605060	SHPK	23729	[Sedoheptulokinase deficiency]	617213	Autosomal recessive	440713	<1 / 1 000 000	Disorders of carbohydrate metabolism	Disorders of pentose metabolism	1	8	282	59
17p13.1	17:10672474-10697533	SCO1, SCOD1, MC4DN4	SCO cytochrome c oxidase assembly protein 1	603644	SCO1	6341	Mitochondrial complex IV deficiency, nuclear type 4	619048	Autosomal recessive	254905	-	Nuclear-encoded disorders of oxidative phosphorylation	Disorders of complex IV subunits and assembly factors	1	97	232	17
17p12	17:14069504-14208677	COX10, MC4DN3	Cytochrome c oxidase, subunit X	602125	COX10	1352	Mitochondrial complex IV deficiency, nuclear type 3	619046	Autosomal recessive	254905	-	Nuclear-encoded disorders of oxidative phosphorylation	Disorders of complex IV subunits and assembly factors	1	111	390	95
17q11.2	17:28357647-28363683	TMEM199, VMA12, VPH2, C17orf32, CDG2P	Transmembrane protein 199	616815	TMEM199	147007	Congenital disorder of glycosylation, type IIp	616829	Autosomal recessive	466703	<1 / 1 000 000	Congenital disorders of glycosylation	Disorders of Golgi homeostasis	1	22	96	9
17q11.2	17:28394642-28406592	SLC46A1, HCP1, PCFT	Solute carrier family 46 (folate transporter), member 1	611672	SLC46A1	113235	Folate malabsorption, hereditary	229050	Autosomal recessive	90045	<1 / 1 000 000	Disorders of vitamin and cofactor metabolism	Disorders of folate metabolism	1	82	365	24
17q12	17:35574795-35578571	PEX12, PBD3A	Peroxisome biogenesis factor 12	601758	PEX12	5193	Peroxisome biogenesis disorder 3A (Zellweger)	614859	Autosomal recessive	912	Unknown	Disorders of organelle biogenesis, dynamics and interactions	Peroxisomal biogenesis disorders	2	154	527	94
							Peroxisome biogenesis disorder 3B	266510	Autosomal recessive	44, 772	Unknown	Disorders of organelle biogenesis, dynamics and interactions	Peroxisomal biogenesis disorders
17q21.2	17:42797625-42798704	COA3, CCDC56, MC4DN14	Cytochrome c oxidase assembly factor 3	614775	COA3	28958	?Mitochondrial complex IV deficiency, nuclear type 14	619058	Autosomal recessive	254905	-	Nuclear-encoded disorders of oxidative phosphorylation	Disorders of complex IV subunits and assembly factors	1	15	38	8
17q21.31	17:42900799-42914438	G6PC, G6PT	Glucose-6-phosphatase, catalytic	613742	G6PC1	2538	Glycogen storage disease Ia	232200	Autosomal recessive	79258	Unknown	Disorders of carbohydrate metabolism	Disorders of glycogen metabolism	1	162	582	113
17q21.32	17:47941571-47949308	PNPO	Pyridoxamine 5'-phosphate oxidase	603287	PNPO	55163	Pyridoxamine 5'-phosphate oxidase deficiency	610090	Autosomal recessive	79096	Unknown	Disorders of vitamin and cofactor metabolism	Disorders of pyridoxine metabolism	1	113	386	33
17q21.33	17:50346126-50361185	XYLT2, XT2, SOS	Xylosyltransferase 2	608125	XYLT2	64132	Spondyloocular syndrome	605822	Autosomal recessive	85194	<1 / 1 000 000	Congenital disorders of glycosylation	Disorders of glycosaminoglycan synthesis and O-xylosylation	1	42	403	18
17q23.3	17:63600895-63608365	TACO1, CCDC44, MC4DN8	Translational activator of mitochondrially encoded cytochrome c oxidase subunit I	612958	TACO1	51204	Mitochondrial complex IV deficiency, nuclear type 8	619052	Autosomal recessive	254905	-	Nuclear-encoded disorders of oxidative phosphorylation	Disorders of complex IV subunits and assembly factors	1	90	132	13
17q25.1	17:75272992-75289433	SLC25A19, DNC, MUP1, MCPHA, THMD3, THMD4	Solute carrier family 25 (mitochondrial deoxynucleotide carrier), member 19	606521	SLC25A19	60386	Microcephaly, Amish type	607196	Autosomal recessive	99742	<1 / 1 000 000	Disorders of vitamin and cofactor metabolism	Disorders of thiamine metabolism	2	92	200	21
							Thiamine metabolism dysfunction syndrome 4 (progressive polyneuropathy type)	613710	Autosomal recessive	217396	<1 / 1 000 000	Disorders of vitamin and cofactor metabolism	Disorders of thiamine metabolism
17q25.3	17:82035858-82037697	DCXR, P34H, PNTSU	Dicarbonyl/L-xylulose reductase	608347	DCXR	51181	[Pentosuria]	260800	Autosomal recessive	2843	Unknown	Disorders of carbohydrate metabolism	Disorders of pentose metabolism	1	11	58	19
18q12.2	18:36187497-36272157	MOCOS, MCS, XAN2	Molybdenum cofactor sulfurase	613274	MOCOS	55034	Xanthinuria, type II	603592	Autosomal recessive	93602	-	Disorders of vitamin and cofactor metabolism	Disorders of molybdenum cofactor metabolism	1	29	403	52
18q21.1	18:49036387-49460645	DYM, FLJ90130, DMC, SMC	Dymeclin	607461	DYM	54808	Dyggve-Melchior-Clausen disease	223800	Autosomal recessive	239	<1 / 1 000 000	Disorders of organelle biogenesis, dynamics and interactions	Disorders of vesicular trafficking	2	76	386	73
							Smith-McCort dysplasia	607326	Autosomal recessive	178355	<1 / 1 000 000	Disorders of organelle biogenesis, dynamics and interactions	Disorders of vesicular trafficking
18q21.31	18:57544377-57586702	FECH, FCE, EPP1	Ferrochelatase	612386	FECH	2235	Protoporphyria, erythropoietic, 1	177000	Autosomal recessive	79278	1-9 / 1 000 000	Disorders of tetrapyrrole metabolism	Disorders of heme synthesis and porphyrias	1	59	421	118
19p13.3	19:1241751-1244825	ATP5F1D, ATP5D, MC5DN5	ATP synthase F1 subunit delta	603150	ATP5F1D	513	Mitochondrial complex V (ATP synthase) deficiency	618120	Autosomal recessive	254913	-	Nuclear-encoded disorders of oxidative phosphorylation	Disorders of complex V subunits and assembly factors	1	13	166	25
19p13.3	19:1397026-1401542	GAMT, CCDS2	Guanidinoacetate methyltransferase	601240	GAMT	2593	Cerebral creatine deficiency syndrome 2	612736	Autosomal recessive	382	<1 / 1 000 000	Disorders of energy substrate metabolism	Disorders of creatine metabolism	1	159	668	93
19p13.2	19:7112265-7294414	INSR, HHF5	Insulin receptor	147670	INSR	3643	Donohue syndrome	246200	Autosomal recessive	508	<1 / 1 000 000	Endocrine metabolic disorders	Disorders of insulin metabolism	3	109	716	50
							Hyperinsulinemic hypoglycemia, familial, 5	609968	Autosomal dominant	263458	<1 / 1 000 000	Endocrine metabolic disorders	Disorders of insulin metabolism
							Rabson-Mendenhall syndrome	262190	Autosomal recessive	769	Unknown	Endocrine metabolic disorders	Disorders of insulin metabolism
19p13.2	19:7629793-7631956	PET100, C19orf79, MC4DN12	PET100 cytochrome c oxidase chaperone	614770	PET100	100131801	Mitochondrial complex IV deficiency, nuclear type 12	619055	Autosomal recessive	254905	-	Nuclear-encoded disorders of oxidative phosphorylation	Disorders of complex IV subunits and assembly factors	1	69	109	13
19p13.13	19:12891129-12899999	GCDH	Glutaryl-Coenzyme A dehydrogenase	608801	GCDH	2639	Glutaricaciduria, type I	231670	Autosomal recessive	25	Unknown	Disorders of amino acid metabolism	Organic acidurias	1	169	918	223
19p13.11	19:19063994-19113030	SLC25A42, MECREN	Solute carrier family 25, member 42	610823	SLC25A42	284439	Metabolic crises, recurrent, with variable encephalomyopathic features and neurologic regression	618416	Autosomal recessive	-	-	Disorders of vitamin and cofactor metabolism	Disorders of pantothenate and CoA metabolism	1	36	170	9
19q13.11	19:32830511-32869767	SLC7A9, CSNU3	Solute carrier family 7 (cationic amino acid transporter, y+ system), member 9	604144	SLC7A9	11136	Cystinuria	220100	Autosomal dominant; Autosomal recessive	214, 93613	1-5 / 10 000	Disorders of amino acid metabolism	Disorders of amino acid transport	1	60	359	56
19q13.11	19:33386950-33521791	PEPD	Peptidase D (prolidase)	613230	PEPD	5184	Prolidase deficiency	170100	Autosomal recessive	742	Unknown	Disorders of peptide and amine metabolism	Other disorders of peptide metabolism	1	46	755	57
19q13.12	19:35995188-35996312	SDHAF1, MC2DN2	Succinate dehydrogenase complex assembly factor 1	612848	SDHAF1	644096	Mitochondrial complex II deficiency, nuclear type 2	619166	Autosomal recessive	3208	<1 / 1 000 000	Nuclear-encoded disorders of oxidative phosphorylation	Disorders of complex II subunits and assembly factors	1	105	91	17
19q13.2	19:41397818-41425002	BCKDHA, MSUD1	Branched chain keto acid dehydrogenase E1, alpha polypeptide	608348	BCKDHA	593	Maple syrup urine disease, type Ia	248600	Autosomal recessive	268145, 268162, 268173	1-9 / 1 000 000	Disorders of amino acid metabolism	Disorders of branched-chain amino acid metabolism	1	145	758	111
19q13.31	19:43506719-43527201	ETHE1, HSCO, D83198	ETHE1 persulfide dioxygenase	608451	ETHE1	23474	Ethylmalonic encephalopathy	602473	Autosomal recessive	51188	<1 / 1 000 000	Disorders of amino acid metabolism	Disorders of the metabolism of sulfur-containing amino acids and hydrogen sulfide	1	141	446	60
19q13.32	19:44905796-44909393	APOE, AD2, LPG, LDLCQ5	Apolipoprotein E	107741	APOE	348	Hyperlipoproteinemia, type III; {Coronary artery disease, severe, susceptibility to}	617347	-	412	1-5 / 10 000	Disorders of lipoprotein metabolism	Mixed hyperlipidemias	3	103	226	27
							Lipoprotein glomerulopathy	611771	-	329481	<1 / 1 000 000	Disorders of lipoprotein metabolism	Mixed hyperlipidemias
							Sea-blue histiocyte disease	269600	Autosomal recessive	158029	<1 / 1 000 000	Disorders of lipoprotein metabolism	Mixed hyperlipidemias
19q13.33	19:48795064-48811029	BCAT2, BCT2, HVLI	Branched chain aminotransferase-2, mitochondrial	113530	BCAT2	587	?Hypervalinemia or hyperleucine-isoleucinemia	618850	Autosomal recessive	-	-	Disorders of amino acid metabolism	Disorders of branched-chain amino acid metabolism	1	14	137	14
19q13.33	19:49906825-49929504	NUP62, SNDI, IBSN	Nucleoporin, 62-kD	605815	NUP62	23636	Striatonigral degeneration, infantile	271930	Autosomal recessive	225154, 1576	1-9 / 1 000 000	Disorders of nucleobase, nucleotide and nucleic acid metabolism	Disorders of non-mitochondrial tRNA processing and aminoacyl-tRNA synthetases	1	27	202	8
19q13.41	19:51345155-51366388	ETFB, MADD	Electron transfer flavoprotein, beta polypeptide	130410	ETFB	2109	Glutaric acidemia IIB	231680	Autosomal recessive	394529, 394532	-	Disorders of fatty acid and ketone body metabolism	Disorders of mitochondrial fatty acid oxidation	1	187	370	28
20p13	20:760080-780033	SLC52A3, C20orf54, RFT2, BVVLS1	Solute carrier family 52, riboflavin transporter, member 3	613350	SLC52A3	113278	?Fazio-Londe disease	211500	Autosomal recessive	97229	<1 / 1 000 000	Disorders of vitamin and cofactor metabolism	Disorders of riboflavin metabolism	2	108	514	60
							Brown-Vialetto-Van Laere syndrome 1	211530	Autosomal recessive	97229	<1 / 1 000 000	Disorders of vitamin and cofactor metabolism	Disorders of riboflavin metabolism
20p11.23	20:18137863-18143169	PET117, MC4DN19	PET117 cytochrome c oxidase chaperone	614771	PET117	100303755	?Mitochondrial complex IV deficiency, nuclear type 19	619063	Autosomal recessive	254905	-	Nuclear-encoded disorders of oxidative phosphorylation	Disorders of complex IV subunits and assembly factors	1	7	35	23
20p11.23	20:18507548-18561415	SEC23B, CDAN2, HEMPAS, CWS7	SEC23 homolog B, coat complex II component	610512	SEC23B	10483	Dyserythropoietic anemia, congenital, type II	224100	Autosomal recessive	98873	<1 / 1 000 000	Disorders of organelle biogenesis, dynamics and interactions	Disorders of vesicular trafficking	1	86	709	86
20q11.22	20:34928432-34956027	GSS, GSHS	Glutathione synthetase	601002	GSS	2937	Glutathione synthetase deficiency	266130	Autosomal recessive	289846, 32	<1 / 1 000 000	Disorders of peptide and amine metabolism	Disorders of glutathione metabolism	2	90	412	41
							Hemolytic anemia due to glutathione synthetase deficiency	231900	Autosomal recessive	289849, 32	<1 / 1 000 000	Disorders of peptide and amine metabolism	Disorders of glutathione metabolism
20q13.12	20:45891335-45898820	CTSA, PPGB, GSL, NGBE, GLB2	Cathepsin A (protective protein for beta-galactosidase)	613111	CTSA	5476	Galactosialidosis	256540	Autosomal recessive	351	Unknown	Disorders of complex molecule degradation	Disorders of glycoprotein degradation	1	81	568	57
21q22.3	21:43053191-43076873	CBS	Cystathionine beta-synthase	613381	CBS	875	Homocystinuria, B6-responsive and nonresponsive types; Thrombosis, hyperhomocysteinemic	236200	Autosomal recessive	394	1-9 / 100 000	Disorders of amino acid metabolism	Disorders of the metabolism of sulfur-containing amino acids and hydrogen sulfide	1	196	1391	231
21q22.3	21:45502517-45563025	SLC19A1, FOLT, MEGAF	Solute carrier family 19 (folate transporter), member 1	600424	SLC19A1	6573	?Megaloblastic anemia, folate-responsive	601775	Autosomal recessive	-	-	Disorders of vitamin and cofactor metabolism	Disorders of folate metabolism	1	11	1262	150
22q11.21	22:18912781-18936553	PRODH, PRODH2, SCZD4	Proline dehydrogenase (proline oxidase)	606810	PRODH	5625	Hyperprolinemia, type I	239500	Autosomal recessive	419	Unknown	Disorders of amino acid metabolism	Disorders of ornithine, proline and hydroxyproline metabolism	1	60	799	368
22q11.23	22:24495332-24528390	UPB1, BUP1	Beta-ureidopropionase	606673	UPB1	51733	Beta-ureidopropionase deficiency	613161	Autosomal recessive	65287	<1 / 1 000 000	Disorders of nucleobase, nucleotide and nucleic acid metabolism	Disorders of pyrimidine metabolism	1	41	297	50
22q11.23	22:24583750-24628996	GGT1, GGT, GGTD	Gamma-glutamyltransferase 1	612346	GGT1	2678	?Glutathioninuria	231950	Autosomal recessive	33573	<1 / 1 000 000	Disorders of peptide and amine metabolism	Disorders of glutathione metabolism	1	6	218	38
22q13.1	22:40346500-40387527	ADSL	Adenylosuccinate lyase	608222	ADSL	158	Adenylosuccinase deficiency	103050	Autosomal recessive	46	<1 / 1 000 000	Disorders of nucleobase, nucleotide and nucleic acid metabolism	Disorders of purine metabolism	1	115	868	71
22q13.2	22:42058334-42070842	NAGA	Acetylgalactosaminidase, alpha-N- (alpha-galactosidase B)	104170	NAGA	4668	Kanzaki disease	609242	Autosomal recessive	79280	<1 / 1 000 000	Disorders of complex molecule degradation	Disorders of glycoprotein degradation	2	74	422	51
							Schindler disease, type I; Schindler disease, type III	609241	Autosomal recessive	79279, 79281	<1 / 1 000 000	Disorders of complex molecule degradation	Disorders of glycoprotein degradation
22q13.2	22:42617840-42649392	CYB5R3, DIA1, B5R	Cytochrome b5 reductase 3	613213	CYB5R3	1727	Methemoglobinemia, type I; Methemoglobinemia, type II	250800	Autosomal recessive	621	Unknown	Disorders of tetrapyrrole metabolism	Disorders of heme degradation and bilirubin metabolism	1	45	268	59
22q13.33	22:50523568-50526442	SCO2, MC4DN2, MYP6	SCO2 cytochrome c oxidase assembly protein	604272	SCO2	9997	Mitochondrial complex IV deficiency, nuclear type 2	604377	Autosomal recessive	1561	-	Nuclear-encoded disorders of oxidative phosphorylation	Disorders of complex IV subunits and assembly factors	2	161	891	214
							Myopia 6	608908	Autosomal dominant	98619	-	Nuclear-encoded disorders of oxidative phosphorylation	Disorders of complex IV subunits and assembly factors
Xp22.13	X:18892298-18984114	PHKA2, PHK, XLG, PYKL, GSD9A	Phosphorylase kinase, liver, alpha-2 subunit	300798	PHKA2	5256	Glycogen storage disease, type IXa1; Glycogen storage disease, type IXa2	306000	X-linked recessive	264580	Unknown	Disorders of carbohydrate metabolism	Disorders of glycogen metabolism	1	97	687	226
Xp22.12	X:19343927-19361718	PDHA1, PHE1A, PDHAD	Pyruvate dehydrogenase E1, subunit alpha 1	300502	PDHA1	5160	Pyruvate dehydrogenase E1-alpha deficiency	312170	X-linked dominant	79243	Unknown	Disorders of energy substrate metabolism	Disorders of pyruvate metabolism	1	166	804	258
Xp11.4	X:38352604-38421446	OTC	Ornithine transcarbamylase	300461	OTC	5009	Ornithine transcarbamylase deficiency	311250	X-linked	664	1-9 / 100 000	Disorders of amino acid metabolism	Urea cycle disorders and inherited hyperammonemias	1	173	1069	494
Xp11.21	X:55009055-55030977	ALAS2, ANH1, ASB, XLEPP, XLSA, SIDBA1	Aminolevulinate, delta-, synthase-2	301300	ALAS2	212	Anemia, sideroblastic, 1	300751	X-linked recessive	75563	Unknown	Disorders of tetrapyrrole metabolism	Disorders of heme synthesis and porphyrias	2	100	410	152
							Protoporphyria, erythropoietic, X-linked	300752	X-linked	443197	<1 / 1 000 000	Disorders of tetrapyrrole metabolism	Disorders of heme synthesis and porphyrias
Xq12	X:67544021-67730619	AR, DHTR, TFM, SBMA, KD, SMAX1, HYSP1	Androgen receptor (dihydrotestosterone receptor)	313700	AR	367	Androgen insensitivity	300068	X-linked recessive	99429	1-9 / 1 000 000	Endocrine metabolic disorders	Disorders of steroid metabolism	3	162	1042	355
							Androgen insensitivity, partial, with or without breast cancer	312300	X-linked recessive	90797	Unknown	Endocrine metabolic disorders	Disorders of steroid metabolism
							Spinal and bulbar muscular atrophy of Kennedy	313200	X-linked recessive	481	1-9 / 100 000	Endocrine metabolic disorders	Disorders of steroid metabolism
Xq13.1	X:72578814-72714306	PHKA1	Phosphorylase kinase, muscle, alpha polypeptide	311870	PHKA1	5255	Muscle glycogenosis	300559	X-linked recessive	715	<1 / 1 000 000	Disorders of carbohydrate metabolism	Disorders of glycogen metabolism	1	100	695	142
Xq22.1	X:101397803-101407925	GLA	Galactosidase, alpha	300644	GLA	2717	Fabry disease; Fabry disease, cardiac variant	301500	X-linked	324	1-5 / 10 000	Disorders of complex molecule degradation	Disorders of sphingolipid degradation	1	269	1271	507
Xq22.3	X:107628510-107651026	PRPS1, CMTX5, DFNX1, DFN2	Phosphoribosyl pyrophosphate synthetase-1	311850	PRPS1	5631	Arts syndrome	301835	X-linked recessive	1187	<1 / 1 000 000	Disorders of nucleobase, nucleotide and nucleic acid metabolism	Disorders of purine metabolism	4	182	479	177
							Charcot-Marie-Tooth disease, X-linked recessive, 5	311070	X-linked recessive	99014	<1 / 1 000 000	Disorders of nucleobase, nucleotide and nucleic acid metabolism	Disorders of purine metabolism
							Deafness, X-linked 1	304500	X-linked	90625	Unknown	Disorders of nucleobase, nucleotide and nucleic acid metabolism	Disorders of purine metabolism
							Gout, PRPS-related; Phosphoribosylpyrophosphate synthetase superactivity	300661	X-linked recessive	3222, 411536, 411543	<1 / 1 000 000	Disorders of nucleobase, nucleotide and nucleic acid metabolism	Disorders of purine metabolism
Xq26.1	X:129540259-129592556	OCRL, LOCR, OCRL1, NPHL2, DENT2	OCRL inositol polyphosphate-5-phosphatase	300535	OCRL	4952	Dent disease 2	300555	X-linked recessive	93623	Unknown	Disorders of lipid metabolism	Disorders of phosphatidylinositol metabolism	2	173	968	263
							Lowe syndrome	309000	X-linked recessive	534	1-9 / 1 000 000	Disorders of lipid metabolism	Disorders of phosphatidylinositol metabolism
Xq28	X:153724856-153744755	ABCD1, ALD, AMN	ATP-binding cassette, subfamily D, member 1	300371	ABCD1	215	Adrenoleukodystrophy; Adrenomyeloneuropathy, adult	300100	X-linked recessive	139396, 139399	Unknown	Disorders of lipid metabolism	Disorders of peroxisomal fatty acid oxidation	1	199	1784	510
Xq28	X:153947557-153971818	HCFC1, HCF1, MAHCX, XLID3	Host cell factor C1 (VP16-accessory protein)	300019	HCFC1	3054	Methylmalonic aciduria and homocysteinemia, cblX type	309541	X-linked recessive	369962	<1 / 1 000 000	Disorders of vitamin and cofactor metabolism	Disorders of cobalamin metabolism	1	92	1593	256
Xq28	X:154411539-154421726	TAFAZZIN, TAZ, EFE2, BTHS, CMD3A, LVNCX	Tafazzin	300394	TAFAZZIN	6901	Barth syndrome	302060	X-linked recessive	111	1-9 / 1 000 000	Disorders of organelle biogenesis, dynamics and interactions	Disorders of mitochondrial membrane biogenesis and remodeling	1	210	724	270
