# Supplementary material for: Optimizing gene prioritization for clinical diagnosis of metabolic genetic disorders
Source: PLoS One. 2025 Aug 29;20(8):e0331038. doi: 10.1371/journal.pone.0331038 (PMC12396656; doi:10.1371/journal.pone.0331038)
Supplement: S2 Table — (XLSX) [file pone.0331038.s002.xlsx]

## Sheet: S2 Table
Gene	Total Variants (TV)	Pathogenic Variants (PV)	PV/TV*100
PET117	35	23	65.7143
GGPS1	79	47	59.4937
COX5A	63	33	52.381
OTC	1069	494	46.2114
MPC1	104	48	46.1538
PRODH	799	368	46.0576
APRT	251	115	45.8167
COX4I1	80	35	43.75
UROS	204	89	43.6275
COX20	226	94	41.5929
NDUFC2	22	9	40.9091
GLA	1271	507	39.8899
COA6	111	43	38.7387
HGD	564	217	38.4752
TAFAZZIN	724	270	37.2928
ALAS2	410	152	37.0732
PRPS1	479	177	36.952
AR	1042	355	34.0691
LTC4S	57	19	33.3333
PHKA2	687	226	32.8967
DCXR	58	19	32.7586
DEGS1	126	41	32.5397
PDHA1	804	258	32.0896
COX16	25	8	32
CAT	69	21	30.4348
PAH	1650	493	29.8788
GCK	1162	336	28.9157
ABCD1	1784	510	28.5874
MDH1	42	12	28.5714
FMO3	268	76	28.3582
FECH	421	118	28.0285
GSTZ1	54	15	27.7778
COA5	44	12	27.2727
GALT	892	243	27.2422
OCRL	968	263	27.1694
COX6A2	30	8	26.6667
ECHS1	471	122	25.9023
RNASET2	224	58	25.8929
NDUFA4	103	26	25.2427
MMUT	1102	274	24.8639
COX10	390	95	24.359
GATC	37	9	24.3243
GCDH	918	223	24.2919
SCO2	891	214	24.018
ACADM	929	223	24.0043
LDHD	117	28	23.9316
SLC6A19	595	140	23.5294
GRHPR	630	147	23.3333
PCYT1A	382	89	23.2984
UQCRC2	260	59	22.6923
GCSH	198	44	22.2222
ALG11	308	68	22.0779
CYB5R3	268	59	22.0149
TPK1	361	79	21.8837
SLC3A1	537	116	21.6015
INS	204	44	21.5686
MPV17	354	76	21.4689
AGA	628	134	21.3376
COA3	38	8	21.0526
PHYKPL	114	24	21.0526
D2HGDH	515	108	20.9709
SHPK	282	59	20.922
PLIN1	177	37	20.904
BTD	777	160	20.592
PHKA1	695	142	20.4317
MMACHC	623	124	19.9037
CA5A	256	50	19.5312
LPL	886	173	19.526
COX8A	36	7	19.4444
G6PC1	582	113	19.4158
CTH	114	22	19.2982
AIMP1	141	27	19.1489
SURF1	752	144	19.1489
BCKDHB	804	153	19.0299
DYM	386	73	18.9119
SLC25A20	325	61	18.7692
SDHAF1	91	17	18.6813
ETFDH	1003	187	18.6441
FH	2169	402	18.5339
SUMF1	923	171	18.5265
NANS	203	37	18.2266
PCCA	1504	274	18.2181
SARDH	193	35	18.1347
GLUD1	293	53	18.0887
ALPL	1246	224	17.9775
PEX12	527	94	17.8368
ASS1	877	155	17.6739
GALNT3	512	90	17.5781
ATP7B	3189	557	17.4663
SLC5A6	126	22	17.4603
GALC	1451	253	17.4363
GGT1	218	38	17.4312
ABCC6	1851	322	17.396
SLC28A1	139	24	17.2662
ACADSB	366	63	17.2131
BAAT	216	37	17.1296
GLDC	2639	450	17.0519
MCCC1	899	153	17.0189
UPB1	297	50	16.835
CCDC115	101	17	16.8317
HIBCH	251	42	16.7331
AUH	281	47	16.726
CBS	1391	231	16.6068
BCS1L	537	89	16.5736
SLC25A13	893	147	16.4614
CYP7B1	579	95	16.4076
GLB1	1181	193	16.3421
MTRR	1118	181	16.1896
HCFC1	1593	256	16.0703
GNE	1137	181	15.9191
ARG1	560	89	15.8929
ACSF3	1093	173	15.828
SDHD	823	129	15.6744
MTHFR	940	147	15.6383
SLC7A9	359	56	15.5989
LCAT	279	43	15.4122
ATP5F1D	166	25	15.0602
HSD3B7	188	28	14.8936
SLC19A2	441	65	14.7392
BCKDHA	758	111	14.6438
FAH	796	116	14.5729
ASL	899	130	14.4605
L2HGDH	293	41	13.9932
GAMT	668	93	13.9222
SLC7A7	828	115	13.8889
TALDO1	281	39	13.879
PCCB	1206	167	13.8474
ETHE1	446	60	13.4529
ADK	157	21	13.3758
SUOX	480	64	13.3333
MAT1A	415	55	13.253
SELENBP1	84	11	13.0952
HMGCL	532	69	12.9699
AGL	2705	350	12.939
MOCOS	403	52	12.9032
AMT	721	92	12.7601
CPOX	290	37	12.7586
PYGM	1370	174	12.7007
PEX1	1879	238	12.6663
DBT	821	103	12.5457
SLC37A4	1056	132	12.5
BOLA3	107	13	12.1495
SEC23B	709	86	12.1298
NAGA	422	51	12.0853
APOE	226	27	11.9469
PET100	109	13	11.9266
SLC19A3	698	83	11.8911
SLC19A1	1262	150	11.8859
RPIA	135	16	11.8519
MLYCD	747	88	11.7805
MVK	758	89	11.7414
ALDH5A1	837	98	11.7085
SLC52A3	514	60	11.6732
COX14	43	5	11.6279
HPD	422	49	11.6114
HFE	305	35	11.4754
MOCS2	395	45	11.3924
HMGCS2	318	36	11.3208
PSAT1	530	60	11.3208
IVD	775	87	11.2258
SLC30A10	309	34	11.0032
PRDX1	74	8	10.8108
SDHA	2952	319	10.8062
ACADS	464	50	10.7759
DLD	680	73	10.7353
TREX1	541	58	10.7209
GUSB	681	73	10.7195
ST3GAL5	482	51	10.5809
SLC25A19	200	21	10.5
BCAT2	137	14	10.219
MECR	317	32	10.0946
CTSA	568	57	10.0352
GSS	412	41	9.95146
TACO1	132	13	9.84848
TRPM6	674	66	9.79228
TKT	103	10	9.70874
PHGDH	855	81	9.47368
ETFA	565	53	9.38053
TMEM199	96	9	9.375
MTTP	1127	105	9.31677
CPS1	2010	185	9.20398
ACY1	174	16	9.1954
XYLT1	641	58	9.04836
FLAD1	305	27	8.85246
CPT1A	1062	94	8.85122
ENPP1	726	64	8.81543
PNPO	386	33	8.54922
MGAT2	164	14	8.53659
MOCS1	709	60	8.46262
ADSL	868	71	8.17972
LIAS	445	36	8.08989
MCEE	140	11	7.85714
COX15	511	40	7.82779
HADH	356	27	7.58427
ETFB	370	28	7.56757
PEPD	755	57	7.54967
LMBRD1	504	38	7.53968
SCO1	232	17	7.32759
HTRA2	302	22	7.28477
MTR	1390	101	7.26619
ALDH18A1	723	51	7.05394
INSR	716	50	6.98324
NADK2	258	18	6.97674
PCK2	258	18	6.97674
ALDH6A1	230	16	6.95652
ATP6V0A2	725	50	6.89655
LIPT2	132	9	6.81818
CLPB	719	49	6.81502
SLC46A1	365	24	6.57534
CLPX	124	8	6.45161
PSPH	207	13	6.28019
DOLK	582	36	6.18557
DHFR	671	41	6.11028
SLC10A1	148	9	6.08108
PIK3C2A	430	26	6.04651
PFKM	955	57	5.96859
ABCD4	455	26	5.71429
VPS33A	319	18	5.64263
GLYCTK	201	11	5.47264
XDH	795	43	5.40881
SLC25A42	170	9	5.29412
XYLT2	403	18	4.4665
APOB	3977	176	4.42545
SLC6A9	318	14	4.40252
NUP62	202	8	3.9604
LCT	807	31	3.84139
DMGDH	157	6	3.82166
HAL	185	5	2.7027
