# Supplementary material for: Optimizing gene prioritization for clinical diagnosis of metabolic genetic disorders
Source: PLoS One. 2025 Aug 29;20(8):e0331038. doi: 10.1371/journal.pone.0331038 (PMC12396656; doi:10.1371/journal.pone.0331038)
Supplement: S3 Table — (XLSX) [file pone.0331038.s003.xlsx]

## Sheet: S3 Table
Gene	Phenotype MIM number	Inheritance	Prevalence
MECR	617282	Autosomal recessive	<1 / 1 000 000
SLC6A9	617301	Autosomal recessive	<1 / 1 000 000
PHGDH	601815	Autosomal recessive	<1 / 1 000 000
HMGCS2	605911	Autosomal recessive	<1 / 1 000 000
SLC19A2	249270	Autosomal recessive	<1 / 1 000 000
SLC30A10	613280	Autosomal recessive	<1 / 1 000 000
MTR	250940	Autosomal recessive	<1 / 1 000 000
FH	606812	Autosomal recessive	<1 / 1 000 000
MPV17	256810	Autosomal recessive	<1 / 1 000 000
MCEE	251120	Autosomal recessive	<1 / 1 000 000
BOLA3	614299	Autosomal recessive	<1 / 1 000 000
HTRA2	617248	Autosomal recessive	<1 / 1 000 000
RPIA	608611	Autosomal recessive	<1 / 1 000 000
CCDC115	616828	Autosomal recessive	<1 / 1 000 000
HIBCH	250620	Autosomal recessive	<1 / 1 000 000
BCS1L	262000	Autosomal recessive	<1 / 1 000 000
BCS1L	603358	Autosomal recessive	<1 / 1 000 000
SLC19A3	607483	Autosomal recessive	<1 / 1 000 000
D2HGDH	600721	Autosomal recessive	<1 / 1 000 000
GLB1	230600	Autosomal recessive	<1 / 1 000 000
GLB1	230650	Autosomal recessive	<1 / 1 000 000
TREX1	610448	Autosomal dominant	<1 / 1 000 000
SLC25A20	212138	Autosomal recessive	<1 / 1 000 000
ACY1	609924	Autosomal recessive	<1 / 1 000 000
TKT	617044	Autosomal recessive	<1 / 1 000 000
PCYT1A	608940	Autosomal recessive	<1 / 1 000 000
LIAS	614462	Autosomal recessive	<1 / 1 000 000
MTTP	200100	Autosomal recessive	<1 / 1 000 000
HADH	231530	Autosomal recessive	<1 / 1 000 000
HADH	609975	Autosomal recessive	<1 / 1 000 000
SDHA	252011	Autosomal recessive	<1 / 1 000 000
MTRR	236270	Autosomal recessive	<1 / 1 000 000
NADK2	616034	Autosomal recessive	<1 / 1 000 000
DMGDH	605850	Autosomal recessive	<1 / 1 000 000
DHFR	613839	Autosomal recessive	<1 / 1 000 000
LTC4S	614037	Autosomal recessive	<1 / 1 000 000
MOCS1	252150	Autosomal recessive	<1 / 1 000 000
LMBRD1	277380	Autosomal recessive	<1 / 1 000 000
ARG1	207800	Autosomal recessive	<1 / 1 000 000
ENPP1	615522	Autosomal dominant	<1 / 1 000 000
MPC1	614741	Autosomal recessive	<1 / 1 000 000
RNASET2	612951	Autosomal recessive	<1 / 1 000 000
PSPH	614023	Autosomal recessive	<1 / 1 000 000
GUSB	253220	Autosomal recessive	<1 / 1 000 000
PEX1	234580	Autosomal recessive	<1 / 1 000 000
DLD	246900	Autosomal recessive	<1 / 1 000 000
TPK1	614458	Autosomal recessive	<1 / 1 000 000
CYP7B1	613812	Autosomal recessive	<1 / 1 000 000
CYP7B1	270800	Autosomal recessive	<1 / 1 000 000
GNE	269921	Autosomal dominant	<1 / 1 000 000
GRHPR	260000	Autosomal recessive	<1 / 1 000 000
TRPM6	602014	Autosomal recessive	<1 / 1 000 000
PSAT1	610992	Autosomal recessive	<1 / 1 000 000
AUH	250950	Autosomal recessive	<1 / 1 000 000
NANS	610442	Autosomal recessive	<1 / 1 000 000
BAAT	619232	Autosomal recessive	<1 / 1 000 000
DOLK	610768	Autosomal recessive	<1 / 1 000 000
SURF1	616684	Autosomal recessive	<1 / 1 000 000
MAT1A	250850	Autosomal dominant; Autosomal recessive	<1 / 1 000 000
ALDH18A1	616603	Autosomal dominant	<1 / 1 000 000
ALDH18A1	219150	Autosomal recessive	<1 / 1 000 000
ALDH18A1	601162	Autosomal dominant	<1 / 1 000 000
ALDH18A1	616586	Autosomal recessive	<1 / 1 000 000
ACADSB	610006	Autosomal recessive	<1 / 1 000 000
UROS	263700	Autosomal recessive	<1 / 1 000 000
TALDO1	606003	Autosomal recessive	<1 / 1 000 000
PIK3C2A	618440	Autosomal recessive	<1 / 1 000 000
CPT1A	255120	Autosomal recessive	<1 / 1 000 000
CLPB	619835	Autosomal dominant	<1 / 1 000 000
CLPB	616271	Autosomal recessive	<1 / 1 000 000
SDHD	619167	Autosomal recessive	<1 / 1 000 000
SDHD	606864	-	<1 / 1 000 000
PFKM	232800	Autosomal recessive	<1 / 1 000 000
SUOX	272300	Autosomal recessive	<1 / 1 000 000
MVK	610377	Autosomal recessive	<1 / 1 000 000
HPD	140350	Autosomal dominant	<1 / 1 000 000
HPD	276710	Autosomal recessive	<1 / 1 000 000
VPS33A	617303	Autosomal recessive	<1 / 1 000 000
ATP6V0A2	278250	Autosomal recessive	<1 / 1 000 000
ALG11	613661	Autosomal recessive	<1 / 1 000 000
PCK2	261650	Autosomal recessive	<1 / 1 000 000
MGAT2	212066	Autosomal recessive	<1 / 1 000 000
L2HGDH	236792	Autosomal recessive	<1 / 1 000 000
SLC10A1	619256	Autosomal recessive	<1 / 1 000 000
ALDH6A1	614105	Autosomal recessive	<1 / 1 000 000
ABCD4	614857	Autosomal recessive	<1 / 1 000 000
PLIN1	613877	Autosomal dominant	<1 / 1 000 000
XYLT1	615777	Autosomal recessive	<1 / 1 000 000
LCAT	136120	Autosomal recessive	<1 / 1 000 000
LCAT	245900	Autosomal recessive	<1 / 1 000 000
MLYCD	248360	Autosomal recessive	<1 / 1 000 000
CA5A	615751	Autosomal recessive	<1 / 1 000 000
SHPK	617213	Autosomal recessive	<1 / 1 000 000
TMEM199	616829	Autosomal recessive	<1 / 1 000 000
SLC46A1	229050	Autosomal recessive	<1 / 1 000 000
XYLT2	605822	Autosomal recessive	<1 / 1 000 000
SLC25A19	607196	Autosomal recessive	<1 / 1 000 000
SLC25A19	613710	Autosomal recessive	<1 / 1 000 000
DYM	223800	Autosomal recessive	<1 / 1 000 000
DYM	607326	Autosomal recessive	<1 / 1 000 000
GAMT	612736	Autosomal recessive	<1 / 1 000 000
INSR	246200	Autosomal recessive	<1 / 1 000 000
INSR	609968	Autosomal dominant	<1 / 1 000 000
SDHAF1	619166	Autosomal recessive	<1 / 1 000 000
ETHE1	602473	Autosomal recessive	<1 / 1 000 000
APOE	611771	-	<1 / 1 000 000
APOE	269600	Autosomal recessive	<1 / 1 000 000
SLC52A3	211500	Autosomal recessive	<1 / 1 000 000
SLC52A3	211530	Autosomal recessive	<1 / 1 000 000
SEC23B	224100	Autosomal recessive	<1 / 1 000 000
GSS	266130	Autosomal recessive	<1 / 1 000 000
GSS	231900	Autosomal recessive	<1 / 1 000 000
UPB1	613161	Autosomal recessive	<1 / 1 000 000
GGT1	231950	Autosomal recessive	<1 / 1 000 000
ADSL	103050	Autosomal recessive	<1 / 1 000 000
NAGA	609242	Autosomal recessive	<1 / 1 000 000
NAGA	609241	Autosomal recessive	<1 / 1 000 000
ALAS2	300752	X-linked	<1 / 1 000 000
PHKA1	300559	X-linked recessive	<1 / 1 000 000
PRPS1	301835	X-linked recessive	<1 / 1 000 000
PRPS1	311070	X-linked recessive	<1 / 1 000 000
PRPS1	300661	X-linked recessive	<1 / 1 000 000
HCFC1	309541	X-linked recessive	<1 / 1 000 000
SDHA	613642	Autosomal recessive	1-5 / 10 000
GCK	125851	Autosomal dominant	1-5 / 10 000
INS	613370	Autosomal dominant	1-5 / 10 000
SLC7A9	220100	Autosomal dominant; Autosomal recessive	1-5 / 10 000
APOE	617347	-	1-5 / 10 000
GLA	301500	X-linked	1-5 / 10 000
DBT	248600	Autosomal recessive	1-9 / 1 000 000
APOB	144010	Autosomal dominant	1-9 / 1 000 000
SUMF1	272200	Autosomal recessive	1-9 / 1 000 000
AMT	605899	Autosomal recessive	1-9 / 1 000 000
CPOX	121300	Autosomal dominant; Autosomal recessive	1-9 / 1 000 000
HGD	203500	Autosomal recessive	1-9 / 1 000 000
PCCB	606054	Autosomal recessive	1-9 / 1 000 000
SDHA	614165	Autosomal dominant	1-9 / 1 000 000
BCKDHB	248600	Autosomal recessive	1-9 / 1 000 000
GCK	606176	Autosomal recessive	1-9 / 1 000 000
LPL	144250	Autosomal dominant	1-9 / 1 000 000
LPL	238600	Autosomal recessive	1-9 / 1 000 000
GLDC	605899	Autosomal recessive	1-9 / 1 000 000
INS	618858	Autosomal dominant; Autosomal recessive	1-9 / 1 000 000
SDHD	168000	Autosomal dominant	1-9 / 1 000 000
SDHD	171300	Autosomal dominant	1-9 / 1 000 000
PCCA	606054	Autosomal recessive	1-9 / 1 000 000
GCSH	605899	Autosomal recessive	1-9 / 1 000 000
FECH	177000	Autosomal recessive	1-9 / 1 000 000
BCKDHA	248600	Autosomal recessive	1-9 / 1 000 000
NUP62	271930	Autosomal recessive	1-9 / 1 000 000
AR	300068	X-linked recessive	1-9 / 1 000 000
OCRL	309000	X-linked recessive	1-9 / 1 000 000
TAFAZZIN	302060	X-linked recessive	1-9 / 1 000 000
CTH	219500	Autosomal recessive	1-9 / 100 000
ACADM	201450	Autosomal recessive	1-9 / 100 000
BTD	253260	Autosomal recessive	1-9 / 100 000
SLC6A19	234500	Autosomal recessive	1-9 / 100 000
SLC6A19	242600	Autosomal recessive; Digenic recessive	1-9 / 100 000
ASL	207900	Autosomal recessive	1-9 / 100 000
GNE	605820	Autosomal recessive	1-9 / 100 000
ASS1	215700	Autosomal recessive	1-9 / 100 000
SARDH	268900	Autosomal recessive	1-9 / 100 000
CAT	614097	Autosomal recessive	1-9 / 100 000
HAL	235800	Autosomal dominant; Autosomal recessive	1-9 / 100 000
PAH	261600	Autosomal recessive	1-9 / 100 000
ATP7B	277900	Autosomal recessive	1-9 / 100 000
GALC	245200	Autosomal recessive	1-9 / 100 000
IVD	243500	Autosomal recessive	1-9 / 100 000
ABCC6	264800	Autosomal recessive	1-9 / 100 000
ABCC6	177850	Autosomal dominant	1-9 / 100 000
APRT	614723	Autosomal recessive	1-9 / 100 000
CBS	236200	Autosomal recessive	1-9 / 100 000
OTC	311250	X-linked	1-9 / 100 000
AR	313200	X-linked recessive	1-9 / 100 000
SELENBP1	618148	Autosomal recessive	Unknown
FLAD1	255100	Autosomal recessive	Unknown
DEGS1	618404	Autosomal recessive	Unknown
COA6	616501	Autosomal recessive	Unknown
GGPS1	619518	Autosomal recessive	Unknown
COX20	619054	Autosomal recessive	Unknown
SLC5A6	618973	Autosomal recessive	Unknown
XDH	278300	Autosomal recessive	Unknown
SLC3A1	220100	Autosomal dominant; Autosomal recessive	Unknown
ST3GAL5	609056	Autosomal recessive	Unknown
COA5	616500	Autosomal recessive	Unknown
LCT	223000	Autosomal recessive	Unknown
GALNT3	211900	Autosomal recessive	Unknown
BCS1L	124000	Autosomal recessive	Unknown
GLB1	253010	Autosomal recessive	Unknown
CPOX	618892	Autosomal recessive	Unknown
ETFDH	231680	Autosomal recessive	Unknown
MOCS2	252160	Autosomal recessive	Unknown
PHYKPL	615011	Autosomal recessive	Unknown
GCK	602485	Autosomal dominant	Unknown
SURF1	220110	Autosomal recessive	Unknown
COX15	615119	Autosomal recessive	Unknown
ECHS1	616277	Autosomal recessive	Unknown
INS	616214	Autosomal dominant	Unknown
COX8A	619059	Autosomal recessive	Unknown
LIPT2	617668	Autosomal recessive	Unknown
COX14	619053	Autosomal recessive	Unknown
GATC	618839	Autosomal recessive	Unknown
ATP6V0A2	219200	Autosomal recessive	Unknown
COX16	619355	Autosomal recessive	Unknown
GSTZ1	617596	Autosomal recessive	Unknown
CLPX	618015	Autosomal dominant	Unknown
COX5A	619064	Autosomal recessive	Unknown
ETFA	231680	Autosomal recessive	Unknown
SLC28A1	618477	Autosomal recessive	Unknown
UQCRC2	615160	Autosomal recessive	Unknown
COX6A2	619062	Autosomal recessive	Unknown
LDHD	245450	Autosomal recessive	Unknown
COX4I1	619060	Autosomal recessive	Unknown
SCO1	619048	Autosomal recessive	Unknown
COX10	619046	Autosomal recessive	Unknown
COA3	619058	Autosomal recessive	Unknown
TACO1	619052	Autosomal recessive	Unknown
MOCOS	603592	Autosomal recessive	Unknown
ATP5F1D	618120	Autosomal recessive	Unknown
PET100	619055	Autosomal recessive	Unknown
SLC25A42	618416	Autosomal recessive	Unknown
BCAT2	618850	Autosomal recessive	Unknown
ETFB	231680	Autosomal recessive	Unknown
PET117	619063	Autosomal recessive	Unknown
SLC19A1	601775	Autosomal recessive	Unknown
SCO2	604377	Autosomal recessive	Unknown
SCO2	608908	Autosomal dominant	Unknown
MTHFR	236250	Autosomal recessive	Unknown
ALPL	146300	Autosomal dominant; Autosomal recessive	Unknown
ALPL	241510	Autosomal recessive	Unknown
ALPL	241500	Autosomal recessive	Unknown
HMGCL	246450	Autosomal recessive	Unknown
MMACHC	277400	Autosomal recessive	Unknown
PRDX1	277400	Autosomal recessive	Unknown
AGL	232400	Autosomal recessive	Unknown
FMO3	602079	Autosomal recessive	Unknown
FH	150800	Autosomal dominant	Unknown
MDH1	618959	Autosomal recessive	Unknown
CPS1	237300	Autosomal recessive	Unknown
GLB1	230500	Autosomal recessive	Unknown
TREX1	225750	Autosomal dominant; Autosomal recessive	Unknown
TREX1	192315	Autosomal dominant	Unknown
GLYCTK	220120	Autosomal recessive	Unknown
MCCC1	210200	Autosomal recessive	Unknown
AIMP1	260600	Autosomal recessive	Unknown
AGA	208400	Autosomal recessive	Unknown
ALDH5A1	271980	Autosomal recessive	Unknown
HFE	235200	Autosomal recessive	Unknown
MMUT	251000	Autosomal recessive	Unknown
ENPP1	208000	Autosomal recessive	Unknown
ENPP1	613312	Autosomal recessive	Unknown
NDUFA4	619065	Autosomal recessive	Unknown
PEX1	214100	Autosomal recessive	Unknown
PEX1	601539	Autosomal recessive	Unknown
SLC25A13	603471	Autosomal recessive	Unknown
SLC25A13	605814	Autosomal recessive	Unknown
GALT	230400	Autosomal recessive	Unknown
ADK	614300	Autosomal recessive	Unknown
GLUD1	606762	Autosomal dominant	Unknown
PYGM	232600	Autosomal recessive	Unknown
NDUFC2	619170	Autosomal recessive	Unknown
SLC37A4	232220	Autosomal recessive	Unknown
SLC37A4	232240	Autosomal recessive	Unknown
MVK	260920	Autosomal recessive	Unknown
MVK	175900	Autosomal dominant	Unknown
ACADS	201470	Autosomal recessive	Unknown
SLC7A7	222700	Autosomal recessive	Unknown
FAH	276700	Autosomal recessive	Unknown
ABCC6	614473	Autosomal recessive	Unknown
HSD3B7	607765	Autosomal recessive	Unknown
ACSF3	614265	-	Unknown
PEX12	614859	Autosomal recessive	Unknown
PEX12	266510	Autosomal recessive	Unknown
G6PC1	232200	Autosomal recessive	Unknown
PNPO	610090	Autosomal recessive	Unknown
DCXR	260800	Autosomal recessive	Unknown
INSR	262190	Autosomal recessive	Unknown
GCDH	231670	Autosomal recessive	Unknown
PEPD	170100	Autosomal recessive	Unknown
CTSA	256540	Autosomal recessive	Unknown
PRODH	239500	Autosomal recessive	Unknown
CYB5R3	250800	Autosomal recessive	Unknown
PHKA2	306000	X-linked recessive	Unknown
PDHA1	312170	X-linked dominant	Unknown
ALAS2	300751	X-linked recessive	Unknown
AR	312300	X-linked recessive	Unknown
PRPS1	304500	X-linked	Unknown
OCRL	300555	X-linked recessive	Unknown
ABCD1	300100	X-linked recessive	Unknown
