# Supplementary material for: Optimizing gene prioritization for clinical diagnosis of metabolic genetic disorders
Source: PLoS One. 2025 Aug 29;20(8):e0331038. doi: 10.1371/journal.pone.0331038 (PMC12396656; doi:10.1371/journal.pone.0331038)
Supplement: S4 Table — (XLSX) [file pone.0331038.s004.xlsx]

## Sheet: S4 Table
Gene	Number of Genetic Testing Registry
FH	274
SDHD	272
GLA	269
SDHA	265
PEX1	216
TAFAZZIN	210
ATP7B	208
ALPL	207
ACADM	205
ABCD1	199
ETFDH	197
CBS	196
AGL	193
BCS1L	193
MTHFR	191
ETFA	191
GLB1	189
ETFB	187
MMACHC	186
GNE	186
BTD	184
DLD	182
PRPS1	182
GALC	179
GALT	175
OTC	173
OCRL	173
HFE	172
SLC37A4	172
GCDH	169
PDHA1	166
MPV17	162
TREX1	162
G6PC1	162
AR	162
PCCA	161
SCO2	161
PCCB	160
GAMT	159
FAH	157
BCKDHB	155
PYGM	154
PEX12	154
PAH	153
MVK	151
CPT1A	149
BCKDHA	145
SLC19A3	144
SLC25A20	144
GLDC	144
SURF1	144
ETHE1	141
PFKM	140
HMGCL	138
ATP6V0A2	138
GCK	137
SLC25A13	136
SUMF1	134
AMT	134
PHGDH	133
MMUT	133
ALDH18A1	133
ASS1	132
COX15	132
ARG1	131
IVD	130
ACADS	127
HADH	126
AGA	123
SLC7A7	122
DBT	121
DOLK	121
CPS1	120
SLC19A2	119
APOB	116
ASL	116
ADSL	115
ENPP1	114
ABCC6	114
ALDH5A1	113
PNPO	113
GUSB	111
COX10	111
MTTP	110
INSR	109
MOCS1	108
CYP7B1	108
SLC52A3	108
AUH	106
SDHAF1	105
MCCC1	103
APOE	103
GRHPR	102
L2HGDH	102
GLUD1	101
ALAS2	100
PHKA1	100
SCO1	97
PHKA2	97
MTRR	96
MTR	95
CLPB	95
LMBRD1	92
ACSF3	92
SLC25A19	92
HCFC1	92
LIAS	91
COX20	90
LPL	90
TACO1	90
GSS	90
MLYCD	89
SEC23B	86
HIBCH	84
SUOX	84
MOCS2	82
SLC46A1	82
TPK1	81
INS	81
CTSA	81
ABCD4	80
BOLA3	78
D2HGDH	78
DYM	76
MCEE	75
NAGA	74
ACADSB	73
HMGCS2	71
ECHS1	71
HTRA2	69
PET100	69
SLC3A1	68
ST3GAL5	67
FLAD1	66
CPOX	66
XYLT1	65
PSAT1	63
HPD	63
MGAT2	63
GCSH	63
SLC6A19	61
ALG11	61
SLC7A9	60
PRODH	60
COX14	59
FECH	59
UQCRC2	57
AIMP1	56
DHFR	56
SLC30A10	54
ACY1	54
LCT	52
GALNT3	52
CA5A	52
COA5	51
MPC1	51
UROS	51
NADK2	50
RNASET2	50
TRPM6	50
LCAT	47
APRT	47
PCK2	46
PEPD	46
MAT1A	45
HSD3B7	45
CYB5R3	45
MECR	43
XDH	43
ADK	43
COA6	42
XYLT2	42
GLYCTK	41
UPB1	41
HGD	39
PCYT1A	39
TALDO1	39
ALDH6A1	38
FMO3	37
PSPH	37
BAAT	36
SLC25A42	36
NDUFA4	34
SLC6A9	31
CCDC115	30
MOCOS	29
RPIA	28
PLIN1	28
NUP62	27
CTH	25
NANS	25
LIPT2	25
DMGDH	24
CAT	24
COX8A	24
COX4I1	24
TMEM199	22
PRDX1	21
VPS33A	20
TKT	18
COA3	15
BCAT2	14
HAL	13
ATP5F1D	13
SARDH	12
GGPS1	11
DCXR	11
SLC19A1	11
DEGS1	10
LTC4S	10
SLC10A1	10
COX6A2	10
MDH1	9
PIK3C2A	9
GSTZ1	9
NDUFC2	8
CLPX	8
COX5A	8
SHPK	8
GATC	7
PET117	7
SELENBP1	6
SLC5A6	6
GGT1	6
COX16	5
SLC28A1	4
LDHD	4
PHYKPL	3
